# Supplementary material for: Decrypting the phylogeny and metabolism of microbial dark matter in green and red Antarctic snow
Source: ISME Commun. 2025 Jan 10;5(1):ycaf003. doi: 10.1093/ismeco/ycaf003 (PMC11765414; doi:10.1093/ismeco/ycaf003)
Supplement: MS_SI_tables_20240519_ycaf003 [file ms_si_tables_20240519_ycaf003.xlsx]

## Sheet: Table S1
Table S1 Basic infromation of reconstructed MAGs in green snow and red snow.
MAGs	Taxonomy	completeness (%)	contamination (%)	GC content (%)	size (Mbp)	average abundance (rpkm)	habitat preference	species level
MAG1	d__Bacteria;p__Bacteroidota;c__Bacteroidia;o__Chitinophagales;f__Chitinophagaceae;g__Ferruginibacter;s__Unclassified	56.62	4.78	35.42	2.84921	2.08331	enrich in GS	No
MAG10	d__Bacteria;p__Actinomycetota;c__Actinomycetia;o__Mycobacteriales;f__SCTD01;g__Unclassified;s__Unclassified	91.08	3.69	70.505	3.42368	0.223073	unique in RS	No
MAG100	d__Bacteria;p__Pseudomonadota;c__Gammaproteobacteria;o__Burkholderiales;f__Burkholderiaceae_B;g__Aquabacterium_A;s__Unclassified	60.69	1.72	69.004	4.63683	0.222182	unique in GS	No
MAG101	d__Bacteria;p__Bacteroidota;c__Bacteroidia;o__Flavobacteriales;f__Flavobacteriaceae;g__Flavobacterium;s__Flavobacterium sp013294025	81.53	7.93	34.555	2.83007	0.352437	unique in GS	Yes
MAG102	d__Bacteria;p__Pseudomonadota;c__Alphaproteobacteria;o__Rhodobacterales;f__Rhodobacteraceae;g__Stagnihabitans;s__Unclassified	95.87	2.47	59.777	3.8889	0.3182	non.sig	No
MAG103	d__Bacteria;p__Actinomycetota;c__Actinomycetia;o__Actinomycetales;f__Microbacteriaceae;g__Cryobacterium;s__Unclassified	90.28	1.6	62.677	2.83805	0.437639	non.sig	No
MAG104	d__Bacteria;p__Pseudomonadota;c__Gammaproteobacteria;o__Burkholderiales;f__Burkholderiaceae;g__Telluria;s__Unclassified	62.07	3.45	65.576	4.23891	0.0633425	non.sig	No
MAG105	d__Bacteria;p__Pseudomonadota;c__Alphaproteobacteria;o__Rhodobacterales;f__Rhodobacteraceae;g__Stagnihabitans;s__Unclassified	93.79	2.76	61.306	5.12353	0.377407	enrich in GS	No
MAG106	d__Bacteria;p__Bacteroidota;c__Bacteroidia;o__Chitinophagales;f__Chitinophagaceae;g__JAAFHG01;s__Unclassified	94.16	2.22	33.752	3.15083	1.37059	non.sig	No
MAG107	d__Bacteria;p__Pseudomonadota;c__Gammaproteobacteria;o__Burkholderiales;f__Burkholderiaceae_B;g__Polaromonas;s__Unclassified	60.63	1.06	56.754	2.01094	2.62012	non.sig	No
MAG108	d__Bacteria;p__Bacteroidota;c__Bacteroidia;o__Cytophagales;f__Hymenobacteraceae;g__Hymenobacter;s__Unclassified	61.38	0	60.478	3.10217	12.0759	non.sig	No
MAG109	d__Bacteria;p__Bdellovibrionota;c__Bacteriovoracia;o__Bacteriovoracales;f__Bacteriovoracaceae;g__UBA4096;s__Unclassified	71.06	8.78	40.123	3.1213	0.104471	unique in GS	No
MAG11	d__Bacteria;p__Pseudomonadota;c__Gammaproteobacteria;o__Xanthomonadales;f__Rhodanobacteraceae;g__Rhodanobacter;s__Unclassified	86.19	7.23	61.479	3.78028	1.28315	non.sig	No
MAG110	d__Bacteria;p__Pseudomonadota;c__Gammaproteobacteria;o__Burkholderiales;f__Burkholderiaceae;g__CAILRJ01;s__Unclassified	64.11	2.04	57.903	2.85632	2.53944	non.sig	No
MAG111	d__Bacteria;p__Actinomycetota;c__Actinomycetia;o__Actinomycetales;f__Microbacteriaceae;g__Rhodoglobus;s__Unclassified	83.39	3.36	64.587	2.17814	1.57741	non.sig	No
MAG112	d__Bacteria;p__Bacteroidota;c__Bacteroidia;o__Chitinophagales;f__Chitinophagaceae;g__Ferruginibacter;s__Unclassified	91.29	4.32	34.398	4.90588	2.4174	non.sig	No
MAG113	d__Bacteria;p__Bacteroidota;c__Bacteroidia;o__Cytophagales;f__Spirosomaceae;g__Arcicella;s__Unclassified	66.05	2.12	36.021	3.25804	4.92296	non.sig	No
MAG114	d__Bacteria;p__Planctomycetota;c__Planctomycetia;o__Pirellulales;f__Pirellulaceae;g__Rhodopirellula;s__Unclassified	67.82	0	56.919	3.52631	0.376424	non.sig	No
MAG115	d__Bacteria;p__Bacteroidota;c__Bacteroidia;o__Cytophagales;f__Spirosomaceae;g__Arcicella;s__Unclassified	92.39	1.21	36.249	4.50068	6.47542	non.sig	No
MAG116	d__Bacteria;p__Pseudomonadota;c__Alphaproteobacteria;o__Sphingomonadales;f__Sphingomonadaceae;g__Sphingomonas;s__Sphingomonas psychrolutea	73.06	6.61	64.5	2.85049	0.407601	enrich in GS	Yes
MAG117	d__Bacteria;p__Pseudomonadota;c__Gammaproteobacteria;o__Burkholderiales;f__Burkholderiaceae_B;g__Polaromonas;s__Unclassified	88.32	2.56	55.948	3.46037	0.380835	non.sig	No
MAG118	d__Bacteria;p__Pseudomonadota;c__Gammaproteobacteria;o__Burkholderiales;f__Burkholderiaceae_B;g__Polaromonas;s__Polaromonas vacuolata	57.95	1.14	52.117	1.77872	1.53272	non.sig	Yes
MAG119	d__Bacteria;p__Pseudomonadota;c__Gammaproteobacteria;o__Pseudomonadales;f__Alcanivoracaceae;g__Alcanivorax;s__Unclassified	96.93	2.23	64.865	3.4889	0.166452	unique in RS	No
MAG12	d__Bacteria;p__Actinomycetota;c__Actinomycetia;o__Euzebyales;f__Euzebyaceae;g__Euzebya;s__Euzebya pacifica	97.9	4.27	70.847	5.46257	0.189858	unique in RS	Yes
MAG120	d__Bacteria;p__Pseudomonadota;c__Gammaproteobacteria;o__Burkholderiales;f__Burkholderiaceae_B;g__Aquabacterium_A;s__Unclassified	86.21	0.35	66.84	4.01311	1.85615	non.sig	No
MAG121	d__Bacteria;p__Pseudomonadota;c__Gammaproteobacteria;o__Pseudomonadales;f__Spongiibacteraceae;g__Zhongshania;s__Zhongshania aliphaticivorans	57.49	6.02	50.628	4.06843	0.450487	non.sig	Yes
MAG122	d__Bacteria;p__Pseudomonadota;c__Gammaproteobacteria;o__Burkholderiales;f__Burkholderiaceae_B;g__Polaromonas;s__Unclassified	66.08	2.26	57.522	2.50979	2.93526	non.sig	No
MAG123	d__Bacteria;p__Actinomycetota;c__Actinomycetia;o__Mycobacteriales;f__Mycobacteriaceae;g__Unclassified;s__Unclassified	92.72	1.62	69.069	2.61988	0.374088	non.sig	No
MAG124	d__Bacteria;p__Bacteroidota;c__Bacteroidia;o__Cytophagales;f__Spirosomaceae;g__Arcicella;s__Unclassified	63.07	2.93	36.346	2.89688	4.51147	non.sig	No
MAG125	d__Bacteria;p__Bacteroidota;c__Bacteroidia;o__Cytophagales;f__Hymenobacteraceae;g__Hymenobacter;s__Unclassified	60.5	0	60.63	3.81083	1.96916	enrich in GS	No
MAG126	d__Bacteria;p__Planctomycetota;c__Phycisphaerae;o__Phycisphaerales;f__UBA1924;g__Unclassified;s__Unclassified	89.77	2.55	69.438	3.28021	0.0650308	unique in RS	No
MAG127	d__Bacteria;p__Pseudomonadota;c__Gammaproteobacteria;o__Burkholderiales;f__Burkholderiaceae;g__CAILRJ01;s__Unclassified	71.5	3.59	58.243	2.83759	1.9174	non.sig	No
MAG128	d__Bacteria;p__Bacteroidota;c__Bacteroidia;o__Sphingobacteriales;f__Sphingobacteriaceae;g__Pelobium;s__Unclassified	58.7	1.72	32.654	2.31648	1.2938	enrich in GS	No
MAG129	d__Bacteria;p__Actinomycetota;c__Actinomycetia;o__Actinomycetales;f__Microbacteriaceae;g__Lacisediminihabitans;s__Unclassified	71.64	3.13	63.973	2.54603	0.361965	non.sig	No
MAG13	d__Bacteria;p__Pseudomonadota;c__Gammaproteobacteria;o__Enterobacterales_A;f__Alteromonadaceae;g__Pseudoalteromonas;s__Pseudoalteromonas sp001974855	98.08	0.9	40.216	3.60352	0.140719	unique in RS	Yes
MAG130	d__Bacteria;p__Pseudomonadota;c__Alphaproteobacteria;o__Sphingomonadales;f__Sphingomonadaceae;g__Polymorphobacter;s__Unclassified	91.22	3.19	61.96	3.24244	0.486453	enrich in GS	No
MAG131	d__Bacteria;p__Bacteroidota;c__Bacteroidia;o__Sphingobacteriales;f__Sphingobacteriaceae;g__Pelobium;s__Unclassified	50.97	5.07	33.646	2.76955	1.37363	non.sig	No
MAG132	d__Bacteria;p__Pseudomonadota;c__Gammaproteobacteria;o__Burkholderiales;f__Burkholderiaceae_B;g__Polaromonas;s__Polaromonas vacuolata	87.87	3.14	52.694	2.85926	1.76576	non.sig	Yes
MAG134	d__Bacteria;p__Actinomycetota;c__Acidimicrobiia;o__Acidimicrobiales;f__JACDCH01;g__UBA9382;s__Unclassified	94.13	2.99	68.494	4.388	0.175543	unique in RS	No
MAG135	d__Bacteria;p__Pseudomonadota;c__Gammaproteobacteria;o__Burkholderiales;f__Burkholderiaceae_B;g__Polaromonas;s__Unclassified	69.91	1.34	52.227	2.34202	1.58179	non.sig	No
MAG136	d__Bacteria;p__Pseudomonadota;c__Gammaproteobacteria;o__Burkholderiales;f__Burkholderiaceae;g__CAILRJ01;s__Unclassified	82.34	1.34	51.536	2.47596	0.506921	non.sig	No
MAG137	d__Bacteria;p__Actinomycetota;c__Actinomycetia;o__Mycobacteriales;f__Mycobacteriaceae;g__Unclassified;s__Unclassified	64.83	9.87	71.208	2.63887	0.316966	non.sig	No
MAG138	d__Bacteria;p__Pseudomonadota;c__Gammaproteobacteria;o__Burkholderiales;f__Burkholderiaceae_B;g__Polaromonas;s__Polaromonas vacuolata	50.16	4.02	53.156	1.45907	1.30492	non.sig	Yes
MAG139	d__Bacteria;p__Bacteroidota;c__Bacteroidia;o__Chitinophagales;f__Chitinophagaceae;g__Ferruginibacter;s__Unclassified	91.83	1.23	34.361	4.09267	0.405011	non.sig	No
MAG14	d__Bacteria;p__Bacteroidota;c__Bacteroidia;o__Flavobacteriales;f__Flavobacteriaceae;g__Flavobacterium;s__Unclassified	88.02	1	31.145	2.67924	1.07118	non.sig	No
MAG141	d__Bacteria;p__Bacteroidota;c__Bacteroidia;o__Chitinophagales;f__Chitinophagaceae;g__Ferruginibacter;s__Unclassified	96	4.29	34.022	3.05327	1.45898	non.sig	No
MAG142	d__Bacteria;p__Actinomycetota;c__Actinomycetia;o__Mycobacteriales;f__SCTD01;g__SCTD01;s__Unclassified	84.39	1.88	72.422	3.07506	0.00954203	unique in GS	No
MAG143	d__Bacteria;p__Actinomycetota;c__Actinomycetia;o__Actinomycetales;f__Microbacteriaceae;g__Lacisediminihabitans;s__Unclassified	82.13	1.32	63.934	2.61657	1.55929	non.sig	No
MAG144	d__Bacteria;p__Pseudomonadota;c__Gammaproteobacteria;o__Burkholderiales;f__Burkholderiaceae_B;g__Polaromonas;s__Unclassified	98.02	2.43	60.169	3.93134	1.30459	unique in GS	No
MAG145	d__Bacteria;p__Actinomycetota;c__Actinomycetia;o__Actinomycetales;f__Microbacteriaceae;g__JAAFHU01;s__Unclassified	93.97	1.84	63.714	2.80067	0.181586	unique in GS	No
MAG146	d__Bacteria;p__Pseudomonadota;c__Gammaproteobacteria;o__Burkholderiales;f__Burkholderiaceae_B;g__Polaromonas;s__Unclassified	80.9	0.48	60.354	2.72087	12.418	non.sig	No
MAG147	d__Bacteria;p__Actinomycetota;c__Actinomycetia;o__Actinomycetales;f__Microbacteriaceae;g__Lacisediminihabitans;s__Unclassified	93.5	0.76	60.506	2.8543	0.29946	non.sig	No
MAG148	d__Bacteria;p__Patescibacteria;c__Saccharimonadia;o__Saccharimonadales;f__UBA4665;g__UBA4729;s__Unclassified	72.25	5.62	48.307	0.693302	0.119915	non.sig	No
MAG149	d__Bacteria;p__Pseudomonadota;c__Gammaproteobacteria;o__Burkholderiales;f__Burkholderiaceae_B;g__Variovorax;s__Unclassified	78.54	7.18	62.656	3.11391	1.65397	non.sig	No
MAG15	d__Bacteria;p__Bacteroidota;c__Bacteroidia;o__Chitinophagales;f__Chitinophagaceae;g__Ferruginibacter;s__Unclassified	70.49	0.74	40.193	4.56679	0.318003	non.sig	No
MAG150	d__Bacteria;p__Bacteroidota;c__Bacteroidia;o__Sphingobacteriales;f__Sphingobacteriaceae;g__Pelobium;s__Unclassified	91.87	3.32	34.538	3.52082	0.985475	non.sig	No
MAG151	d__Bacteria;p__Actinomycetota;c__Actinomycetia;o__Mycobacteriales;f__Mycobacteriaceae;g__Unclassified;s__Unclassified	89.82	9.28	72.451	3.02942	0.850991	non.sig	No
MAG152	d__Bacteria;p__Pseudomonadota;c__Gammaproteobacteria;o__Burkholderiales;f__Burkholderiaceae_B;g__Polaromonas;s__Unclassified	58.51	0.1	56.803	2.04383	2.7329	non.sig	No
MAG153	d__Bacteria;p__Bacteroidota;c__Bacteroidia;o__Flavobacteriales;f__Crocinitomicaceae;g__Fluviicola;s__Unclassified	87.93	1.3	37.842	3.09167	0.421609	enrich in GS	No
MAG154	d__Bacteria;p__Pseudomonadota;c__Alphaproteobacteria;o__Sphingomonadales;f__Sphingomonadaceae;g__Polymorphobacter;s__Unclassified	79.42	8.33	62.657	2.84323	4.81105	enrich in GS	No
MAG155	d__Bacteria;p__Pseudomonadota;c__Gammaproteobacteria;o__Pseudomonadales;f__Moraxellaceae;g__Psychrobacter;s__Unclassified	92.13	2.82	42.989	2.93856	0.154084	unique in GS	No
MAG156	d__Bacteria;p__Pseudomonadota;c__Gammaproteobacteria;o__Burkholderiales;f__Burkholderiaceae_B;g__Variovorax;s__Unclassified	78.51	2.25	62.467	3.0567	0.968666	enrich in RS	No
MAG157	d__Bacteria;p__Pseudomonadota;c__Alphaproteobacteria;o__Caulobacterales;f__Caulobacteraceae;g__Brevundimonas;s__Unclassified	91.93	3.12	67.186	2.89174	0.22548	unique in GS	No
MAG158	d__Bacteria;p__Pseudomonadota;c__Gammaproteobacteria;o__Burkholderiales;f__Burkholderiaceae_B;g__Comamonas;s__Comamonas tsuruhatensis	76.65	1.84	66.742	4.45471	0.214241	non.sig	Yes
MAG159	d__Bacteria;p__Pseudomonadota;c__Alphaproteobacteria;o__Rhodobacterales;f__Rhodobacteraceae;g__CAMBWO01;s__Unclassified	70.45	0.77	63.327	2.91803	0.0435146	unique in GS	No
MAG16	d__Bacteria;p__Verrucomicrobiota;c__Verrucomicrobiae;o__Verrucomicrobiales;f__Akkermansiaceae;g__Luteolibacter;s__Unclassified	94.42	0.72	58.623	4.75865	0.446904	enrich in GS	No
MAG161	d__Bacteria;p__Pseudomonadota;c__Gammaproteobacteria;o__Burkholderiales;f__Burkholderiaceae_B;g__Variovorax;s__Unclassified	62.27	3.03	62.732	2.10848	1.10601	enrich in RS	No
MAG162	d__Bacteria;p__Pseudomonadota;c__Gammaproteobacteria;o__Burkholderiales;f__Burkholderiaceae_B;g__Polaromonas;s__Polaromonas vacuolata	86.84	4.35	52.341	3.03146	1.55789	non.sig	Yes
MAG163	d__Bacteria;p__Pseudomonadota;c__Alphaproteobacteria;o__Sphingomonadales;f__Sphingomonadaceae;g__Polymorphobacter;s__Unclassified	81.18	3.26	64.489	2.10602	0.842271	enrich in GS	No
MAG164	d__Bacteria;p__Bacteroidota;c__Bacteroidia;o__Cytophagales;f__Spirosomaceae;g__Arcicella;s__Unclassified	50.77	2.71	36.629	2.82422	3.65322	non.sig	No
MAG165	d__Bacteria;p__Pseudomonadota;c__Gammaproteobacteria;o__Burkholderiales;f__Burkholderiaceae_B;g__Aquabacterium_A;s__Unclassified	79.19	1.09	67.422	3.57537	1.15173	enrich in GS	No
MAG166	d__Bacteria;p__Pseudomonadota;c__Gammaproteobacteria;o__Burkholderiales;f__Burkholderiaceae_B;g__Polaromonas;s__Polaromonas vacuolata	69.76	6.88	52.072	2.84178	1.45543	non.sig	Yes
MAG167	d__Bacteria;p__Pseudomonadota;c__Gammaproteobacteria;o__Burkholderiales;f__Burkholderiaceae_B;g__Variovorax;s__Unclassified	71.62	2.95	62.448	3.00868	1.6589	non.sig	No
MAG168	d__Bacteria;p__Pseudomonadota;c__Alphaproteobacteria;o__Sphingomonadales;f__Sphingomonadaceae;g__Polymorphobacter;s__Unclassified	94.41	2.34	64.599	2.7296	0.913018	unique in GS	No
MAG169	d__Bacteria;p__Bacteroidota;c__Bacteroidia;o__Flavobacteriales;f__Flavobacteriaceae;g__Flavobacterium;s__Unclassified	72.41	7.59	34.119	2.14427	0.833859	unique in GS	No
MAG17	d__Bacteria;p__Bacteroidota;c__Bacteroidia;o__Cytophagales;f__Hymenobacteraceae;g__Hymenobacter;s__Unclassified	72.99	5.7	59.358	5.74232	2.7536	non.sig	No
MAG170	d__Bacteria;p__Pseudomonadota;c__Gammaproteobacteria;o__Burkholderiales;f__Burkholderiaceae_B;g__Polaromonas;s__Unclassified	68.91	2.17	59.314	2.30394	6.6341	non.sig	No
MAG171	d__Bacteria;p__Bacteroidota;c__Bacteroidia;o__Flavobacteriales;f__Flavobacteriaceae;g__Flavobacterium;s__Unclassified	74.45	0.86	29.991	2.67375	0.481432	non.sig	No
MAG172	d__Bacteria;p__Pseudomonadota;c__Gammaproteobacteria;o__Burkholderiales;f__Burkholderiaceae_B;g__Rhodoferax;s__Unclassified	93.39	3.74	56.626	4.65058	1.28005	enrich in GS	No
MAG173	d__Bacteria;p__Pseudomonadota;c__Gammaproteobacteria;o__Burkholderiales;f__Thiobacillaceae;g__Thiobacillus;s__Unclassified	96.22	2.4	66.382	2.4461	0.16608	unique in RS	No
MAG174	d__Bacteria;p__Pseudomonadota;c__Gammaproteobacteria;o__Pseudomonadales;f__Alcanivoracaceae;g__Alcanivorax;s__Alcanivorax venustensis	99.63	0.56	64.915	3.50048	0.231621	unique in RS	Yes
MAG175	d__Bacteria;p__Pseudomonadota;c__Alphaproteobacteria;o__Rhodobacterales;f__Rhodobacteraceae;g__Cypionkella;s__Unclassified	61.12	9.51	60.511	2.39782	0.246056	enrich in GS	No
MAG176	d__Bacteria;p__Bacteroidota;c__Bacteroidia;o__Chitinophagales;f__Chitinophagaceae;g__Ferruginibacter;s__Unclassified	95.28	2.05	36.842	5.07883	0.3942	non.sig	No
MAG177	d__Bacteria;p__Bacteroidota;c__Bacteroidia;o__Flavobacteriales;f__Flavobacteriaceae;g__Croceibacter;s__Croceibacter atlanticus	98.1	0.59	33.619	2.74828	0.585787	unique in RS	Yes
MAG178	d__Bacteria;p__Pseudomonadota;c__Alphaproteobacteria;o__Caulobacterales;f__Caulobacteraceae;g__Brevundimonas;s__Unclassified	88.25	1.77	67.665	2.74843	0.692141	enrich in GS	No
MAG179	d__Bacteria;p__Pseudomonadota;c__Gammaproteobacteria;o__Xanthomonadales;f__Rhodanobacteraceae;g__Rhodanobacter;s__Unclassified	85.15	4.87	61.786	3.47778	0.184148	non.sig	No
MAG18	d__Bacteria;p__Bacteroidota;c__Bacteroidia;o__Chitinophagales;f__Chitinophagaceae;g__Ferruginibacter;s__Unclassified	50.46	1.31	34.222	2.28362	2.60212	enrich in RS	No
MAG181	d__Bacteria;p__Actinomycetota;c__Actinomycetia;o__Actinomycetales;f__Microbacteriaceae;g__Rhodoglobus;s__Unclassified	56.63	3.68	63.406	1.98752	1.55552	enrich in GS	No
MAG182	d__Bacteria;p__Pseudomonadota;c__Gammaproteobacteria;o__Burkholderiales;f__Burkholderiaceae_B;g__Polaromonas;s__Unclassified	86.09	3.85	56.898	3.62809	1.17537	non.sig	No
MAG183	d__Bacteria;p__Bacteroidota;c__Bacteroidia;o__Flavobacteriales;f__Flavobacteriaceae;g__Flavobacterium;s__Unclassified	97.94	1.06	31.132	2.87837	1.6522	non.sig	No
MAG184	d__Bacteria;p__Bacteroidota;c__Bacteroidia;o__Cytophagales;f__Spirosomaceae;g__Persicitalea;s__Unclassified	50.09	2.08	53.59	2.6315	0.243969	non.sig	No
MAG185	d__Bacteria;p__Bacteroidota;c__Bacteroidia;o__Cytophagales;f__Hymenobacteraceae;g__Hymenobacter;s__Unclassified	77.07	0	59.307	3.96161	1.69754	non.sig	No
MAG186	d__Bacteria;p__Actinomycetota;c__Actinomycetia;o__Actinomycetales;f__Microbacteriaceae;g__Marisediminicola;s__Unclassified	94.25	1.99	65.607	2.96353	0.531194	non.sig	No
MAG187	d__Bacteria;p__Bacteroidota;c__Bacteroidia;o__Sphingobacteriales;f__Sphingobacteriaceae;g__Pelobium;s__Unclassified	91.86	3.04	34.206	3.63542	0.936357	non.sig	No
MAG188	d__Bacteria;p__Bacteroidota;c__Bacteroidia;o__Chitinophagales;f__Chitinophagaceae;g__Ferruginibacter;s__Unclassified	70.3	4	33.996	2.11564	0.995543	non.sig	No
MAG189	d__Bacteria;p__Pseudomonadota;c__Alphaproteobacteria;o__Rhodobacterales;f__Rhodobacteraceae;g__Cypionkella;s__Unclassified	83.41	0.96	60.4	3.29993	0.376272	enrich in GS	No
MAG19	d__Bacteria;p__Pseudomonadota;c__Gammaproteobacteria;o__Burkholderiales;f__Burkholderiaceae_B;g__Polaromonas;s__Unclassified	75.71	0.32	57.516	2.57505	1.19193	non.sig	No
MAG191	d__Bacteria;p__Bacteroidota;c__Bacteroidia;o__Chitinophagales;f__Chitinophagaceae;g__Ferruginibacter;s__Ferruginibacter sp014377975	74.49	0.99	38.588	3.42102	0.0533842	non.sig	Yes
MAG192	d__Bacteria;p__Pseudomonadota;c__Gammaproteobacteria;o__Burkholderiales;f__Burkholderiaceae_B;g__Polaromonas;s__Unclassified	74.56	7.56	60.438	3.50994	0.339236	non.sig	No
MAG193	d__Bacteria;p__Bacteroidota;c__Bacteroidia;o__Cytophagales;f__Hymenobacteraceae;g__Hymenobacter;s__Unclassified	65	0.86	60.11	4.73075	1.32819	non.sig	No
MAG194	d__Bacteria;p__Bacteroidota;c__Bacteroidia;o__Flavobacteriales;f__Flavobacteriaceae;g__Flavobacterium;s__Unclassified	50	7.76	36.835	1.55923	0.325311	enrich in GS	No
MAG195	d__Bacteria;p__Bacteroidota;c__Bacteroidia;o__Cytophagales;f__Spirosomaceae;g__Persicitalea;s__Unclassified	87.82	1.55	52.672	5.0373	0.422132	non.sig	No
MAG196	d__Bacteria;p__Bacteroidota;c__Bacteroidia;o__Chitinophagales;f__Chitinophagaceae;g__Ferruginibacter;s__Unclassified	82.25	3.94	35.55	3.4516	9.48737	non.sig	No
MAG197	d__Bacteria;p__Pseudomonadota;c__Alphaproteobacteria;o__Rhodobacterales;f__Rhodobacteraceae;g__CAMBWO01;s__Unclassified	58.61	3.45	62.66	3.59384	0.0650682	unique in GS	No
MAG198	d__Bacteria;p__Bacteroidota;c__Bacteroidia;o__Sphingobacteriales;f__Sphingobacteriaceae;g__Pelobium;s__Unclassified	76.65	4.44	32.838	3.68729	0.450358	non.sig	No
MAG199	d__Bacteria;p__Bacteroidota;c__Bacteroidia;o__Cytophagales;f__Spirosomaceae;g__Spirosoma;s__Unclassified	86.75	1.16	48.45	4.83308	0.293192	non.sig	No
MAG20	d__Bacteria;p__Pseudomonadota;c__Gammaproteobacteria;o__Burkholderiales;f__Burkholderiaceae_B;g__Polaromonas;s__Unclassified	68.55	0.51	58.199	2.83626	3.14344	non.sig	No
MAG200	d__Bacteria;p__Pseudomonadota;c__Alphaproteobacteria;o__Rhodobacterales;f__Rhodobacteraceae;g__Stagnihabitans;s__Unclassified	66.5	9.4	61.435	3.29027	0.256981	non.sig	No
MAG201	d__Bacteria;p__Pseudomonadota;c__Gammaproteobacteria;o__Burkholderiales;f__Burkholderiaceae_B;g__Variovorax;s__Unclassified	92.94	2.64	62.846	3.57945	2.34094	non.sig	No
MAG202	d__Bacteria;p__Pseudomonadota;c__Alphaproteobacteria;o__Rhizobiales;f__Xanthobacteraceae;g__Tardiphaga;s__Tardiphaga sp014377915	73.61	5.32	63.613	4.06864	0.196331	non.sig	Yes
MAG203	d__Bacteria;p__Bacteroidota;c__Bacteroidia;o__Sphingobacteriales;f__Sphingobacteriaceae;g__Pelobium;s__Unclassified	66.81	1.67	32.541	2.12451	17.1666	non.sig	No
MAG204	d__Bacteria;p__Pseudomonadota;c__Gammaproteobacteria;o__Enterobacterales;f__Enterobacteriaceae;g__Ewingella;s__Ewingella americana_A	55.16	1.55	53.082	2.74677	0.0476494	unique in GS	Yes
MAG205	d__Bacteria;p__Bacteroidota;c__Bacteroidia;o__Sphingobacteriales;f__Sphingobacteriaceae;g__Pelobium;s__Unclassified	56.67	4.54	33.139	1.98334	1.75816	non.sig	No
MAG206	d__Bacteria;p__Verrucomicrobiota;c__Verrucomicrobiae;o__Verrucomicrobiales;f__Akkermansiaceae;g__Luteolibacter;s__Unclassified	91.77	1.73	58.511	4.9398	0.428604	enrich in GS	No
MAG207	d__Bacteria;p__Pseudomonadota;c__Gammaproteobacteria;o__Burkholderiales;f__Burkholderiaceae_B;g__LMDS01;s__Unclassified	72.78	2.54	68.426	3.49786	0.137845	unique in GS	No
MAG208	d__Bacteria;p__Pseudomonadota;c__Gammaproteobacteria;o__Burkholderiales;f__Burkholderiaceae;g__Undibacterium;s__Unclassified	89.85	4.6	45.977	4.25487	0.584921	unique in GS	No
MAG209	d__Bacteria;p__Bacteroidota;c__Bacteroidia;o__Cytophagales;f__Spirosomaceae;g__Arcicella;s__Unclassified	99.39	0.61	34.787	4.78131	3.8571	non.sig	No
MAG21	d__Bacteria;p__Pseudomonadota;c__Gammaproteobacteria;o__Burkholderiales;f__Burkholderiaceae_B;g__Polaromonas;s__Unclassified	63.95	5.17	59.989	3.02835	2.27482	non.sig	No
MAG210	d__Bacteria;p__Pseudomonadota;c__Gammaproteobacteria;o__Burkholderiales;f__Burkholderiaceae_B;g__Comamonas;s__Comamonas tsuruhatensis	57.73	3.18	67.751	3.12303	0.152517	non.sig	Yes
MAG211	d__Bacteria;p__Pseudomonadota;c__Gammaproteobacteria;o__Burkholderiales;f__Burkholderiaceae_B;g__Rhodoferax_C;s__Unclassified	77.51	2.65	58.177	3.19936	1.2346	non.sig	No
MAG212	d__Bacteria;p__Pseudomonadota;c__Gammaproteobacteria;o__Pseudomonadales;f__Oleiphilaceae;g__Marinobacter;s__Marinobacter salarius	53.41	0.86	57.399	2.04218	0.193222	unique in RS	Yes
MAG213	d__Bacteria;p__Bacteroidota;c__Bacteroidia;o__Chitinophagales;f__Chitinophagaceae;g__Ferruginibacter;s__Unclassified	97.54	0.49	37.691	3.31397	0.6533	non.sig	No
MAG214	d__Bacteria;p__Pseudomonadota;c__Gammaproteobacteria;o__Burkholderiales;f__Burkholderiaceae_B;g__Rhodoferax_C;s__Unclassified	92.88	6.83	57.422	4.3853	0.340456	non.sig	No
MAG215	d__Bacteria;p__Bacteroidota;c__Bacteroidia;o__Chitinophagales;f__Chitinophagaceae;g__Ferruginibacter;s__Unclassified	75.04	2.97	37.525	3.91221	1.83933	enrich in GS	No
MAG216	d__Bacteria;p__Pseudomonadota;c__Gammaproteobacteria;o__Burkholderiales;f__Burkholderiaceae_B;g__Aquabacterium_A;s__Unclassified	73.32	2.87	66.839	3.15966	1.61947	non.sig	No
MAG217	d__Bacteria;p__Pseudomonadota;c__Gammaproteobacteria;o__Burkholderiales;f__Burkholderiaceae_B;g__Polaromonas;s__Unclassified	50.31	9.48	53.632	2.62854	0.464244	non.sig	No
MAG218	d__Bacteria;p__Bacteroidota;c__Bacteroidia;o__Sphingobacteriales;f__Sphingobacteriaceae;g__Pelobium;s__Unclassified	79.61	2.07	36.878	3.01298	0.480893	unique in GS	No
MAG219	d__Bacteria;p__Bacteroidota;c__Bacteroidia;o__Chitinophagales;f__Chitinophagaceae;g__Ferruginibacter;s__Unclassified	82.27	1.95	34.143	2.58162	1.02984	non.sig	No
MAG22	d__Bacteria;p__Pseudomonadota;c__Gammaproteobacteria;o__Nevskiales;f__Nevskiaceae;g__Nevskia;s__Unclassified	73.84	3.9	61.608	1.9775	0.305254	unique in RS	No
MAG220	d__Bacteria;p__Pseudomonadota;c__Gammaproteobacteria;o__Burkholderiales;f__Burkholderiaceae;g__CAILRJ01;s__Unclassified	96.03	6.3	57.933	4.18441	3.17897	non.sig	No
MAG221	d__Bacteria;p__Verrucomicrobiota;c__Verrucomicrobiae;o__Verrucomicrobiales;f__Akkermansiaceae;g__Luteolibacter;s__Unclassified	81.74	3.75	58.536	4.03697	0.381037	enrich in GS	No
MAG222	d__Bacteria;p__Pseudomonadota;c__Gammaproteobacteria;o__Burkholderiales;f__Burkholderiaceae_B;g__Polaromonas;s__Unclassified	89.71	2.32	55.899	3.0559	0.316395	non.sig	No
MAG223	d__Bacteria;p__Pseudomonadota;c__Gammaproteobacteria;o__Burkholderiales;f__Burkholderiaceae;g__Janthinobacterium;s__Unclassified	68.28	1.72	66.769	5.41998	0.221551	unique in GS	No
MAG224	d__Bacteria;p__Bacteroidota;c__Bacteroidia;o__Sphingobacteriales;f__Sphingobacteriaceae;g__Pelobium;s__Unclassified	59.76	7.87	34.295	2.23805	1.28942	non.sig	No
MAG225	d__Bacteria;p__Pseudomonadota;c__Gammaproteobacteria;o__Pseudomonadales;f__Oleiphilaceae;g__Marinobacter;s__Unclassified	97.38	2.06	54.492	3.48679	1.2139	non.sig	No
MAG226	d__Bacteria;p__Pseudomonadota;c__Gammaproteobacteria;o__Burkholderiales;f__Burkholderiaceae_B;g__Hydrogenophaga;s__Unclassified	84.19	2.98	63.623	3.69844	2.44228	non.sig	No
MAG227	d__Bacteria;p__Bacteroidota;c__Bacteroidia;o__Cytophagales;f__Spirosomaceae;g__Emticicia;s__Unclassified	97.17	2.08	35.272	5.4077	2.21686	unique in GS	No
MAG228	d__Bacteria;p__Pseudomonadota;c__Gammaproteobacteria;o__Burkholderiales;f__Burkholderiaceae_B;g__LMDS01;s__Unclassified	85.12	1.58	63.355	3.00591	0.798965	non.sig	No
MAG229	d__Bacteria;p__Bacteroidota;c__Bacteroidia;o__Chitinophagales;f__Chitinophagaceae;g__Ferruginibacter;s__Unclassified	91.82	0.9	38.403	3.01985	0.306704	non.sig	No
MAG23	d__Bacteria;p__Bacteroidota;c__Bacteroidia;o__Sphingobacteriales;f__Sphingobacteriaceae;g__Pelobium;s__Unclassified	57.75	1.95	32.975	1.53313	1.73388	non.sig	No
MAG231	d__Bacteria;p__Pseudomonadota;c__Gammaproteobacteria;o__Burkholderiales;f__Burkholderiaceae_B;g__Polaromonas;s__Unclassified	93.57	5.74	60.331	4.23573	0.201102	non.sig	No
MAG232	d__Bacteria;p__Bacteroidota;c__Bacteroidia;o__Chitinophagales;f__Chitinophagaceae;g__JAAFHG01;s__Unclassified	66.61	2.96	34.303	2.42569	1.7722	non.sig	No
MAG233	d__Bacteria;p__Actinomycetota;c__Actinomycetia;o__Actinomycetales;f__Microbacteriaceae;g__Cryobacterium;s__Unclassified	94.45	3.78	67.834	2.94277	0.336502	unique in GS	No
MAG234	d__Bacteria;p__Pseudomonadota;c__Gammaproteobacteria;o__Burkholderiales;f__Burkholderiaceae_B;g__Hydrogenophaga;s__Unclassified	72.06	2.71	63.718	3.08094	2.23649	enrich in GS	No
MAG235	d__Bacteria;p__Pseudomonadota;c__Gammaproteobacteria;o__Burkholderiales;f__Burkholderiaceae;g__Undibacterium;s__Unclassified	76.17	7.48	49.969	4.68605	0.243409	enrich in GS	No
MAG236	d__Bacteria;p__Bacteroidota;c__Bacteroidia;o__Chitinophagales;f__Chitinophagaceae;g__Ferruginibacter;s__Unclassified	92.84	7.88	36.629	4.48338	0.359713	unique in GS	No
MAG24	d__Bacteria;p__Bacteroidota;c__Bacteroidia;o__Chitinophagales;f__Chitinophagaceae;g__JAAFHG01;s__Unclassified	88.31	1.72	34.368	3.02023	2.02903	non.sig	No
MAG25	d__Bacteria;p__Pseudomonadota;c__Gammaproteobacteria;o__Burkholderiales;f__Methylophilaceae;g__Methylotenera;s__Unclassified	97.44	1.07	41.909	2.52609	0.409484	non.sig	No
MAG27	d__Bacteria;p__Pseudomonadota;c__Gammaproteobacteria;o__UBA4486;f__UBA4486;g__UBA7359;s__Unclassified	61.99	3.74	40.971	2.26871	0.125361	unique in RS	No
MAG28	d__Bacteria;p__Bacteroidota;c__Bacteroidia;o__Cytophagales;f__Cyclobacteriaceae;g__Algoriphagus;s__Unclassified	72.91	3.76	39.179	3.39619	0.217576	non.sig	No
MAG29	d__Bacteria;p__Pseudomonadota;c__Alphaproteobacteria;o__Rhodobacterales;f__Rhodobacteraceae;g__Cypionkella;s__Unclassified	90.78	1.61	60.331	3.71887	0.396102	enrich in GS	No
MAG3	d__Bacteria;p__Bacteroidota;c__Bacteroidia;o__Flavobacteriales;f__Flavobacteriaceae;g__Psychroserpens;s__Unclassified	99.67	0.33	35.002	3.9635	0.359229	unique in RS	No
MAG30	d__Bacteria;p__Bacteroidota;c__Bacteroidia;o__Flavobacteriales;f__Weeksellaceae;g__Halpernia;s__Unclassified	72.56	2.3	32.7	2.52854	1.25828	non.sig	No
MAG31	d__Bacteria;p__Actinomycetota;c__Actinomycetia;o__Mycobacteriales;f__SCTD01;g__SCTD01;s__Unclassified	79.68	5.6	68.854	3.48206	0.575932	unique in RS	No
MAG32	d__Bacteria;p__Bacteroidota;c__Bacteroidia;o__Chitinophagales;f__Chitinophagaceae;g__Ferruginibacter;s__Unclassified	93.17	1.23	34.787	4.40111	0.986587	non.sig	No
MAG33	d__Bacteria;p__Pseudomonadota;c__Gammaproteobacteria;o__Burkholderiales;f__Burkholderiaceae_B;g__Rhodoferax_B;s__Unclassified	83.83	0.74	61.19	3.76835	0.00579213	unique in GS	No
MAG34	d__Bacteria;p__Pseudomonadota;c__Gammaproteobacteria;o__Burkholderiales;f__Burkholderiaceae_B;g__Aquabacterium_A;s__Unclassified	56.9	1.72	66.945	3.55157	1.1071	non.sig	No
MAG35	d__Bacteria;p__Pseudomonadota;c__Alphaproteobacteria;o__Rhodobacterales;f__Rhodobacteraceae;g__Sulfitobacter;s__Unclassified	79.39	4.29	59.212	3.84233	0.118911	unique in RS	No
MAG36	d__Bacteria;p__Bacteroidota;c__Bacteroidia;o__Sphingobacteriales;f__Sphingobacteriaceae;g__Pedobacter;s__Unclassified	79.28	1.44	36.839	2.71472	0.218666	non.sig	No
MAG37	d__Bacteria;p__Bacteroidota;c__Bacteroidia;o__Sphingobacteriales;f__Sphingobacteriaceae;g__Pedobacter;s__Unclassified	70.1	2.07	38.526	2.47385	0.922486	non.sig	No
MAG38	d__Bacteria;p__Pseudomonadota;c__Alphaproteobacteria;o__Sphingomonadales;f__Sphingomonadaceae;g__Polymorphobacter;s__Unclassified	69.11	1.96	61.894	1.74151	0.801933	enrich in GS	No
MAG39	d__Bacteria;p__Pseudomonadota;c__Gammaproteobacteria;o__Burkholderiales;f__Burkholderiaceae_B;g__Rhodoferax_C;s__Unclassified	52.37	4.9	58.48	2.35406	0.461833	non.sig	No
MAG40	d__Bacteria;p__Bacteroidota;c__Bacteroidia;o__Cytophagales;f__Hymenobacteraceae;g__Hymenobacter;s__Unclassified	97.81	0.91	60.912	5.04346	5.69289	non.sig	No
MAG41	d__Bacteria;p__Bacteroidota;c__Bacteroidia;o__Chitinophagales;f__Chitinophagaceae;g__Ferruginibacter;s__Unclassified	50.38	0.99	34.999	1.98768	0.756601	non.sig	No
MAG43	d__Bacteria;p__Actinomycetota;c__Actinomycetia;o__Actinomycetales;f__Microbacteriaceae;g__Lacisediminihabitans;s__Unclassified	94.75	2.27	60.621	2.90759	0.508752	non.sig	No
MAG44	d__Bacteria;p__Bacteroidota;c__Bacteroidia;o__Sphingobacteriales;f__Sphingobacteriaceae;g__Pedobacter;s__Unclassified	55.69	9.39	36.66	1.68209	0.437564	enrich in GS	No
MAG45	d__Bacteria;p__Pseudomonadota;c__Gammaproteobacteria;o__Burkholderiales;f__Burkholderiaceae_B;g__Aquabacterium_A;s__Unclassified	62.59	8.91	65.146	3.47819	1.41293	non.sig	No
MAG46	d__Bacteria;p__Bacteroidota;c__Bacteroidia;o__Sphingobacteriales;f__Sphingobacteriaceae;g__Pelobium;s__Unclassified	61.96	3.99	36.771	2.76929	1.83081	enrich in GS	No
MAG47	d__Bacteria;p__Planctomycetota;c__Phycisphaerae;o__Phycisphaerales;f__UBA1924;g__UBA11155;s__Unclassified	98.86	0.57	66.235	3.68181	0.162652	unique in RS	No
MAG48	d__Bacteria;p__Bdellovibrionota;c__Bdellovibrionia;o__Bdellovibrionales;f__Bdellovibrionaceae;g__Pseudobdellovibrio;s__Unclassified	96.64	0.9	38.946	2.67636	0.140888	unique in GS	No
MAG49	d__Bacteria;p__Actinomycetota;c__Actinomycetia;o__Mycobacteriales;f__CAJCIY01;g__Unclassified;s__Unclassified	55.52	0.86	73.057	2.72615	0.853743	non.sig	No
MAG5	d__Bacteria;p__Pseudomonadota;c__Gammaproteobacteria;o__Burkholderiales;f__Burkholderiaceae_B;g__Aquabacterium_A;s__Unclassified	74.83	3.82	66.948	3.69665	1.84093	non.sig	No
MAG50	d__Bacteria;p__Pseudomonadota;c__Gammaproteobacteria;o__Burkholderiales;f__Burkholderiaceae_B;g__Rhodoferax_C;s__Unclassified	93.28	6.06	57.498	4.55671	0.712589	non.sig	No
MAG51	d__Bacteria;p__Pseudomonadota;c__Alphaproteobacteria;o__Acetobacterales;f__Acetobacteraceae;g__CAIQQQ01;s__Unclassified	63.68	8.76	62.416	2.94319	1.31386	non.sig	No
MAG52	d__Bacteria;p__Bacteroidota;c__Bacteroidia;o__Flavobacteriales;f__Flavobacteriaceae;g__Flavobacterium;s__Unclassified	69.15	5.8	32.599	4.01976	0.247223	enrich in GS	No
MAG53	d__Bacteria;p__Actinomycetota;c__Actinomycetia;o__Actinomycetales;f__Microbacteriaceae;g__Alpinimonas;s__Unclassified	85.85	2.42	58.875	1.59061	0.24282	non.sig	No
MAG54	d__Bacteria;p__Bacteroidota;c__Bacteroidia;o__Flavobacteriales;f__Flavobacteriaceae;g__Gelidibacter;s__Unclassified	60.1	3.46	36.707	2.07852	0.541188	non.sig	No
MAG55	d__Bacteria;p__Planctomycetota;c__Phycisphaerae;o__Phycisphaerales;f__UBA1924;g__PNC22;s__Unclassified	96.59	0	67.303	3.87585	0.217412	unique in RS	No
MAG56	d__Bacteria;p__Pseudomonadota;c__Gammaproteobacteria;o__Burkholderiales;f__Burkholderiaceae_B;g__Aquabacterium_A;s__Unclassified	57.52	3.98	66.551	2.5212	0.869956	non.sig	No
MAG57	d__Bacteria;p__Bacteroidota;c__Bacteroidia;o__Flavobacteriales;f__Flavobacteriaceae;g__Flavobacterium;s__Unclassified	86.09	1.24	29.775	2.47662	0.8784	enrich in GS	No
MAG58	d__Bacteria;p__Pseudomonadota;c__Gammaproteobacteria;o__Xanthomonadales;f__Xanthomonadaceae;g__Arenimonas;s__Unclassified	86.27	4.02	65.934	2.65588	0.0349859	non.sig	No
MAG59	d__Bacteria;p__Pseudomonadota;c__Alphaproteobacteria;o__Rhodobacterales;f__Rhodobacteraceae;g__Stagnihabitans;s__Unclassified	82.48	1.92	61.489	4.02052	0.316829	non.sig	No
MAG6	d__Bacteria;p__Pseudomonadota;c__Gammaproteobacteria;o__Burkholderiales;f__Burkholderiaceae_B;g__Variovorax;s__Unclassified	76.1	6.19	63.084	3.04195	1.97572	non.sig	No
MAG60	d__Bacteria;p__Pseudomonadota;c__Alphaproteobacteria;o__Sphingomonadales;f__Sphingomonadaceae;g__Polymorphobacter;s__Unclassified	90.5	2.04	61.865	2.26669	1.0406	enrich in GS	No
MAG61	d__Bacteria;p__Pseudomonadota;c__Alphaproteobacteria;o__Acetobacterales;f__Acetobacteraceae;g__CAIQQQ01;s__Unclassified	89.73	1.88	65.931	4.08918	0.191782	non.sig	No
MAG62	d__Bacteria;p__Pseudomonadota;c__Gammaproteobacteria;o__Xanthomonadales;f__Rhodanobacteraceae;g__Dokdonella;s__Unclassified	86.4	2.21	60.319	2.77326	0.398333	unique in GS	No
MAG63	d__Bacteria;p__Pseudomonadota;c__Gammaproteobacteria;o__Burkholderiales;f__Burkholderiaceae_B;g__Aquabacterium_A;s__Unclassified	83.87	2.68	67.164	4.27054	0.863373	enrich in GS	No
MAG64	d__Bacteria;p__Pseudomonadota;c__Gammaproteobacteria;o__Burkholderiales;f__Burkholderiaceae_B;g__CAISIP01;s__Unclassified	88.71	3.12	62.497	4.80486	1.32883	non.sig	No
MAG65	d__Bacteria;p__Pseudomonadota;c__Alphaproteobacteria;o__Sphingomonadales;f__Sphingomonadaceae;g__Polymorphobacter;s__Unclassified	94.57	3.04	61.685	3.15731	1.16605	non.sig	No
MAG66	d__Bacteria;p__Bacteroidota;c__Bacteroidia;o__Flavobacteriales;f__Weeksellaceae;g__Halpernia;s__Unclassified	60.81	0.83	33.526	1.27833	12.4147	non.sig	No
MAG67	d__Bacteria;p__Pseudomonadota;c__Gammaproteobacteria;o__Burkholderiales;f__Burkholderiaceae_B;g__Calidifontimicrobium;s__Unclassified	82.51	2.34	72.272	3.01682	0.0509564	unique in RS	No
MAG68	d__Bacteria;p__Bacillota;c__Bacilli;o__Exiguobacterales;f__Exiguobacteraceae;g__Exiguobacterium_A;s__Exiguobacterium_A acetylicum	99.34	0.24	47.135	3.11658	2.53641	unique in GS	Yes
MAG69	d__Bacteria;p__Pseudomonadota;c__Gammaproteobacteria;o__Burkholderiales;f__Burkholderiaceae;g__Janthinobacterium;s__Unclassified	97.62	1.8	58.08	4.5613	1.75158	non.sig	No
MAG7	d__Bacteria;p__Bacteroidota;c__Bacteroidia;o__Chitinophagales;f__Chitinophagaceae;g__Ferruginibacter;s__Unclassified	79.69	3.69	35.095	3.33806	2.94074	enrich in RS	No
MAG70	d__Bacteria;p__Bacteroidota;c__Bacteroidia;o__Flavobacteriales;f__Weeksellaceae;g__Halpernia;s__Unclassified	85.43	3.92	33.521	2.18703	10.8385	non.sig	No
MAG71	d__Bacteria;p__Pseudomonadota;c__Gammaproteobacteria;o__Burkholderiales;f__Burkholderiaceae;g__Janthinobacterium;s__Unclassified	84.25	2.9	58.623	3.09301	0.301382	unique in GS	No
MAG72	d__Bacteria;p__Pseudomonadota;c__Gammaproteobacteria;o__Burkholderiales;f__Burkholderiaceae;g__Janthinobacterium;s__Janthinobacterium tructae	64.72	0.82	62.353	3.26967	13.5105	unique in GS	Yes
MAG73	d__Bacteria;p__Pseudomonadota;c__Gammaproteobacteria;o__Nevskiales;f__Unclassified;g__Unclassified;s__Unclassified	97.55	2.7	64.861	3.17966	0.683198	unique in RS	No
MAG75	d__Bacteria;p__Bacteroidota;c__Bacteroidia;o__Cytophagales;f__Spirosomaceae;g__Spirosoma;s__Unclassified	76.21	3.77	48.66	4.69238	0.119713	non.sig	No
MAG76	d__Bacteria;p__Bacteroidota;c__Bacteroidia;o__Chitinophagales;f__Chitinophagaceae;g__Ferruginibacter;s__Unclassified	61.13	7.24	34.865	3.41467	2.38636	non.sig	No
MAG77	d__Bacteria;p__Pseudomonadota;c__Gammaproteobacteria;o__Burkholderiales;f__Burkholderiaceae_B;g__Polaromonas;s__Unclassified	63.49	9.37	60.016	2.41744	1.14753	non.sig	No
MAG78	d__Bacteria;p__Bacteroidota;c__Bacteroidia;o__Sphingobacteriales;f__Sphingobacteriaceae;g__Pedobacter;s__Unclassified	58.98	6.49	36.956	2.95804	1.16316	non.sig	No
MAG79	d__Bacteria;p__Pseudomonadota;c__Gammaproteobacteria;o__Burkholderiales;f__Burkholderiaceae_B;g__Rhodoferax_B;s__Unclassified	55.58	0.65	60.241	2.24651	0.0355561	non.sig	No
MAG8	d__Bacteria;p__Pseudomonadota;c__Gammaproteobacteria;o__Burkholderiales;f__Burkholderiaceae_B;g__Giesbergeria;s__Unclassified	73.86	2.27	59.957	2.29528	0.83329	non.sig	No
MAG80	d__Bacteria;p__Pseudomonadota;c__Gammaproteobacteria;o__Burkholderiales;f__Burkholderiaceae_B;g__Rhodoferax;s__Unclassified	64.1	5.91	56.692	4.01677	0.877183	enrich in GS	No
MAG81	d__Bacteria;p__Bacteroidota;c__Bacteroidia;o__Flavobacteriales;f__Weeksellaceae;g__Halpernia;s__Unclassified	64.51	1.17	33.106	1.74216	1.04209	non.sig	No
MAG83	d__Bacteria;p__Pseudomonadota;c__Gammaproteobacteria;o__Burkholderiales;f__Burkholderiaceae_B;g__Variovorax;s__Unclassified	95.69	0.93	62.28	3.51453	0.774411	non.sig	No
MAG84	d__Bacteria;p__Bacteroidota;c__Bacteroidia;o__Chitinophagales;f__Chitinophagaceae;g__Ferruginibacter;s__Unclassified	76.63	0.49	34.165	2.59954	2.62411	enrich in GS	No
MAG85	d__Bacteria;p__Bacteroidota;c__Bacteroidia;o__Chitinophagales;f__Chitinophagaceae;g__Ferruginibacter;s__Unclassified	52.29	4.19	38.943	1.82733	0.314773	non.sig	No
MAG86	d__Bacteria;p__Bacteroidota;c__Bacteroidia;o__Flavobacteriales;f__Flavobacteriaceae;g__Flavobacterium;s__Unclassified	89.36	1.1	29.75	2.38389	2.15606	unique in GS	No
MAG87	d__Bacteria;p__Bacteroidota;c__Bacteroidia;o__Chitinophagales;f__Chitinophagaceae;g__Ferruginibacter;s__Unclassified	84.08	3.43	40.506	3.57995	0.765965	enrich in RS	No
MAG88	d__Bacteria;p__Bacteroidota;c__Bacteroidia;o__Chitinophagales;f__Chitinophagaceae;g__Ferruginibacter;s__Unclassified	84.37	2.89	39.937	5.54979	0.320452	non.sig	No
MAG89	d__Bacteria;p__Pseudomonadota;c__Gammaproteobacteria;o__Burkholderiales;f__Burkholderiaceae_B;g__Aquabacterium_A;s__Unclassified	50	0	67.452	4.01692	0.504939	non.sig	No
MAG9	d__Bacteria;p__Pseudomonadota;c__Gammaproteobacteria;o__Pseudomonadales;f__Oleiphilaceae;g__Marinobacter;s__Unclassified	63.42	1.35	54.396	2.24892	0.72266	non.sig	No
MAG90	d__Bacteria;p__Bacteroidota;c__Bacteroidia;o__Sphingobacteriales;f__Sphingobacteriaceae;g__Pedobacter;s__Unclassified	95.67	1.46	33.961	4.10643	0.255884	non.sig	No
MAG91	d__Bacteria;p__Bacteroidota;c__Rhodothermia;o__Balneolales;f__Balneolaceae;g__Balneola;s__Unclassified	98.31	0.56	38.166	3.2942	0.147167	unique in RS	No
MAG92	d__Bacteria;p__Pseudomonadota;c__Alphaproteobacteria;o__Rhodobacterales;f__Rhodobacteraceae;g__Pseudorhodobacter;s__Unclassified	94.03	2.29	62.328	3.55168	0.219856	non.sig	No
MAG93	d__Bacteria;p__Bacteroidota;c__Bacteroidia;o__Chitinophagales;f__Chitinophagaceae;g__Ferruginibacter;s__Unclassified	93.28	7.64	34.451	4.77382	3.56107	enrich in RS	No
MAG94	d__Bacteria;p__Bacteroidota;c__Bacteroidia;o__Chitinophagales;f__Chitinophagaceae;g__Ferruginibacter;s__Unclassified	86.47	3.15	34.205	3.04192	0.999166	non.sig	No
MAG95	d__Bacteria;p__Bacteroidota;c__Bacteroidia;o__Cytophagales;f__Hymenobacteraceae;g__Hymenobacter;s__Unclassified	93.54	1.25	59.571	5.97401	0.726267	non.sig	No
MAG96	d__Bacteria;p__Pseudomonadota;c__Gammaproteobacteria;o__Burkholderiales;f__Burkholderiaceae_B;g__Hydrogenophaga;s__Unclassified	54.95	0.76	63.76	2.02229	2.05272	enrich in GS	No
MAG98	d__Bacteria;p__Pseudomonadota;c__Gammaproteobacteria;o__Burkholderiales;f__Burkholderiaceae_B;g__Rhodoferax_C;s__Unclassified	68.99	1.17	58.656	2.60265	0.768734	non.sig	No
MAG99	d__Bacteria;p__Pseudomonadota;c__Gammaproteobacteria;o__Burkholderiales;f__Burkholderiaceae_B;g__Polaromonas;s__Unclassified	94.48	5.73	57.741	3.64253	2.62492	non.sig	No

## Sheet: Table S2
Table S2 The counts of genes encoding CAZyme families in each MAG
MAGs	AA1	AA1_1	AA1_2	AA1_3	AA10	AA12	AA15	AA2	AA3	AA3_1	AA3_2	AA3_3	AA3_4	AA4	AA5	AA5_2	AA6	AA7	AA9	CBM11	CBM12	CBM13	CBM14	CBM16	CBM2	CBM20	CBM22	CBM23	CBM30	CBM32	CBM35	CBM37	CBM38	CBM4	CBM40	CBM41	CBM44	CBM47	CBM48	CBM5	CBM50	CBM51	CBM56	CBM57	CBM59	CBM6	CBM61	CBM66	CBM67
MAG1	1	0	0	0	0	1	0	0	7	1	1	0	0	1	0	0	1	0	0	0	0	0	0	0	0	0	0	0	0	3	0	0	0	0	0	0	0	0	0	0	0	0	0	0	0	0	0	0	0
MAG10	1	0	0	0	0	0	0	1	4	1	0	0	0	1	1	0	1	1	0	0	0	0	0	0	0	0	0	0	0	0	0	0	0	0	0	0	0	0	1	0	0	0	0	0	0	0	0	0	0
MAG100	0	0	0	0	0	2	0	2	6	0	1	0	0	2	0	0	2	2	0	0	0	0	0	1	0	0	0	0	0	0	0	0	0	0	0	0	0	0	0	0	0	0	0	0	0	0	0	0	0
MAG101	0	0	0	0	0	0	0	1	3	0	0	0	0	0	1	0	0	1	0	0	0	0	0	1	0	0	0	0	0	0	0	0	0	0	0	0	0	0	1	0	2	0	0	0	0	0	0	0	0
MAG102	1	0	0	0	0	1	0	2	4	0	2	0	0	3	1	0	0	0	0	0	0	0	0	0	0	0	0	0	0	0	0	0	0	0	0	0	0	0	0	0	0	0	0	0	0	0	0	0	0
MAG103	2	0	0	0	0	0	0	0	0	1	1	0	0	1	0	0	0	0	0	0	0	0	0	0	0	0	0	0	0	0	0	0	0	0	0	0	0	0	0	0	2	0	0	0	0	0	0	0	0
MAG104	0	0	0	0	0	3	0	0	1	1	4	0	0	4	0	0	4	2	0	0	0	0	0	0	0	0	0	1	0	0	0	0	0	0	0	0	0	0	0	0	0	0	0	0	0	0	0	0	0
MAG105	4	0	0	0	0	0	0	1	9	1	9	0	0	3	0	0	0	1	0	0	0	0	0	0	0	0	0	0	0	0	0	0	0	0	0	0	0	0	0	0	0	0	0	0	0	0	0	0	0
MAG106	1	0	0	0	0	2	0	1	3	0	0	0	0	1	1	0	0	0	0	0	0	0	0	0	0	1	0	0	0	0	0	0	0	0	0	0	0	0	0	0	0	0	0	0	0	0	0	1	0
MAG107	0	1	0	0	0	0	0	0	2	0	1	0	0	2	0	0	1	2	0	0	0	0	0	0	0	0	0	0	0	0	0	0	0	0	0	0	0	0	0	0	0	0	0	0	0	0	0	0	0
MAG108	1	0	0	0	0	2	0	3	5	0	1	0	0	1	2	0	0	0	0	0	0	0	0	0	0	0	1	0	0	0	0	0	0	0	0	0	0	0	0	0	1	0	0	0	0	0	1	0	0
MAG109	0	0	0	0	0	0	0	2	1	0	0	0	0	1	2	0	0	0	0	0	0	0	0	0	0	0	0	0	0	1	0	0	0	0	0	0	0	0	0	0	0	0	0	0	0	0	0	0	0
MAG11	5	0	0	0	0	2	0	2	1	1	1	0	0	4	0	0	1	1	0	0	0	0	0	0	0	0	0	0	0	0	0	0	0	0	0	0	0	0	0	0	0	0	0	0	0	0	0	0	0
MAG110	1	0	0	0	0	3	0	1	1	0	0	0	0	0	0	0	1	0	0	0	0	0	0	0	0	0	0	0	0	0	0	0	0	0	0	0	0	0	0	0	0	0	0	0	0	0	0	0	0
MAG111	0	0	0	0	0	0	0	0	1	1	0	0	0	2	0	1	0	1	0	0	0	0	0	0	0	0	0	0	0	0	0	0	0	0	0	0	0	0	1	0	1	0	0	0	0	0	0	0	0
MAG112	1	0	0	0	0	1	0	2	8	0	0	0	1	0	0	0	2	1	0	0	0	0	0	0	0	0	0	0	0	0	0	0	0	0	0	0	0	0	0	0	0	0	0	0	0	0	0	6	0
MAG113	1	0	0	0	0	3	0	1	5	1	2	0	0	0	1	0	0	1	0	0	0	0	0	0	0	0	0	0	0	0	0	0	0	0	0	0	0	0	0	0	0	0	0	0	0	2	0	2	0
MAG114	2	0	0	0	0	0	0	0	1	1	1	0	0	0	0	0	1	1	0	0	0	0	0	0	0	0	0	0	0	2	0	0	0	0	1	0	0	1	1	0	0	0	0	0	0	0	0	6	1
MAG115	1	0	0	0	0	3	0	1	6	2	1	0	0	0	3	0	0	1	0	0	0	0	0	0	0	1	0	0	0	0	0	0	1	0	0	0	0	0	0	0	1	0	0	0	0	1	0	6	0
MAG116	2	0	0	0	0	1	0	3	5	1	3	0	0	1	0	0	1	2	0	0	0	0	0	0	0	0	0	0	0	0	0	0	0	0	0	0	0	0	0	0	0	0	0	0	0	0	0	0	0
MAG117	0	1	0	0	0	4	0	0	3	1	3	0	0	2	0	0	1	2	0	0	0	0	0	0	0	0	0	0	0	0	0	0	0	0	0	0	0	0	0	0	0	0	0	0	0	0	0	0	0
MAG118	0	0	0	0	0	1	0	1	1	0	1	0	0	1	0	0	0	1	0	0	0	0	0	0	0	0	0	0	0	0	0	0	0	0	0	0	0	0	0	0	0	0	0	0	0	0	0	0	0
MAG119	1	0	0	0	0	1	0	2	4	0	4	0	0	1	1	0	4	1	0	0	0	0	0	0	0	0	0	0	0	0	0	0	0	0	0	0	0	0	0	0	0	0	0	0	0	0	0	0	0
MAG12	5	0	0	0	0	0	0	0	6	0	1	0	0	3	2	0	4	4	0	0	0	0	0	0	0	0	0	0	0	0	0	0	0	0	0	0	0	0	0	0	1	0	0	0	0	0	0	0	0
MAG120	0	0	0	0	0	3	0	1	2	1	2	0	0	2	0	0	1	0	0	0	0	0	0	0	0	0	0	0	0	0	0	0	0	0	0	0	0	0	0	0	0	0	0	0	0	0	0	0	0
MAG121	4	0	0	0	0	0	0	1	2	2	2	0	0	1	0	0	3	1	0	0	0	0	0	0	0	0	0	0	0	1	0	0	0	1	0	0	0	0	0	0	0	0	0	0	0	0	0	0	0
MAG122	1	1	0	0	0	0	0	1	3	0	1	0	0	2	0	0	1	1	0	0	0	0	0	0	0	0	0	0	0	0	0	0	0	0	0	0	0	0	0	0	0	0	0	0	0	0	0	0	0
MAG123	1	0	0	0	0	0	0	0	2	0	0	0	0	1	0	0	0	1	0	0	0	0	0	0	0	0	0	0	0	0	0	0	0	0	0	0	0	0	0	0	0	0	0	0	0	0	0	0	0
MAG124	3	0	0	0	0	2	0	1	7	2	1	0	0	0	1	0	0	2	0	0	0	0	0	0	0	1	0	0	0	0	0	0	0	0	0	0	0	0	0	0	1	0	0	0	0	0	0	3	1
MAG125	0	0	0	0	0	0	0	1	4	2	1	0	0	1	0	0	1	0	0	0	0	1	0	0	0	0	1	0	0	0	1	0	0	0	0	0	1	0	0	0	2	1	0	1	0	0	0	0	0
MAG126	0	0	0	0	0	0	0	0	1	0	1	0	0	0	0	0	1	0	0	0	0	0	0	0	0	0	0	0	0	0	0	0	0	0	2	0	0	0	0	0	0	0	0	0	0	0	0	2	0
MAG127	1	0	0	0	0	2	0	0	0	2	2	0	0	2	1	0	2	0	0	0	0	0	0	0	0	0	0	0	0	0	0	0	0	0	0	0	0	0	0	0	0	0	0	0	0	0	0	0	0
MAG128	0	0	0	0	0	0	0	0	0	1	0	0	0	0	0	0	0	0	0	0	0	0	0	1	0	0	0	0	0	0	0	0	0	0	0	0	0	0	0	0	1	0	1	0	0	0	0	1	0
MAG129	2	0	0	0	0	0	0	0	5	4	6	0	0	0	0	0	1	3	0	0	0	0	0	0	0	0	0	0	0	0	0	0	0	0	0	0	0	0	0	0	0	0	0	0	0	0	0	0	0
MAG13	0	0	0	0	1	1	0	2	0	0	3	0	0	0	1	0	4	0	0	0	0	0	0	0	0	0	0	0	0	0	0	0	0	0	0	0	0	0	1	0	1	0	0	0	0	0	0	0	0
MAG130	2	0	0	0	0	0	0	1	4	0	2	0	0	2	0	0	2	0	0	0	0	0	0	1	0	0	0	0	0	0	0	0	0	0	0	0	0	1	0	0	1	0	0	0	0	0	0	0	1
MAG131	0	0	0	0	0	1	0	0	3	0	0	0	0	2	1	0	0	0	0	0	0	0	0	0	0	0	0	0	0	1	0	0	0	0	0	0	0	0	0	0	0	0	0	2	0	0	0	1	2
MAG132	1	0	0	0	0	3	0	1	2	0	2	0	0	4	0	0	1	2	0	0	0	0	0	0	0	0	0	0	0	0	0	0	0	0	0	0	0	0	0	0	0	0	0	0	0	0	0	0	0
MAG134	1	0	0	0	0	0	0	1	3	0	0	0	0	3	1	0	0	2	0	0	0	0	0	0	0	0	0	0	0	0	0	0	0	0	0	0	0	0	0	0	1	0	0	0	0	0	0	0	0
MAG135	0	1	0	0	0	2	0	1	0	1	3	0	0	0	0	0	0	1	0	0	0	0	0	0	0	0	0	0	0	0	0	0	0	0	0	0	0	0	0	0	0	0	0	0	0	0	0	0	0
MAG136	2	0	0	0	0	1	0	0	1	0	1	0	0	1	1	0	1	1	0	0	0	0	0	0	0	0	0	0	0	0	0	0	0	1	0	0	0	0	0	0	0	0	0	0	0	0	0	0	0
MAG137	0	0	0	0	0	0	0	1	1	0	1	0	0	1	0	0	0	0	0	0	0	0	0	0	0	0	0	0	0	0	0	0	0	0	0	0	0	0	0	0	0	0	0	0	0	0	0	0	0
MAG138	0	0	0	0	0	2	0	1	0	3	2	0	0	1	0	0	1	1	0	0	0	0	0	0	0	0	0	0	0	0	0	0	0	0	0	0	0	0	0	0	0	0	0	0	0	0	0	0	0
MAG139	1	0	0	0	0	1	0	1	6	0	0	0	0	0	0	0	1	1	0	0	0	1	0	0	0	1	0	0	0	0	0	0	0	0	0	0	0	0	0	0	0	0	0	0	0	0	0	4	0
MAG14	1	0	0	0	0	0	0	0	1	0	0	0	0	1	1	0	1	0	0	0	0	0	0	0	0	0	0	0	0	0	0	0	0	0	0	0	0	0	1	0	0	0	0	0	0	0	0	0	0
MAG141	1	0	0	0	0	1	0	2	0	0	0	0	0	1	1	0	0	0	0	0	0	0	0	0	0	0	0	1	0	1	0	0	0	0	0	0	0	0	0	0	0	0	0	0	0	0	0	0	0
MAG142	0	0	0	0	0	0	0	1	2	1	1	0	0	4	3	0	0	2	0	0	0	0	0	0	0	0	0	0	0	1	0	0	0	0	0	0	0	0	0	0	0	0	0	0	0	0	0	0	0
MAG143	1	0	0	0	0	0	0	1	2	1	2	0	0	2	0	0	0	1	0	0	0	0	0	0	0	0	0	0	0	0	0	0	0	0	0	0	0	0	0	0	1	0	0	0	1	0	0	0	0
MAG144	0	0	0	0	0	1	0	1	2	1	1	0	0	3	0	0	1	1	0	0	0	0	0	0	0	0	0	0	0	0	0	0	0	0	0	0	0	0	0	0	0	0	0	0	0	0	0	0	0
MAG145	3	0	0	0	0	0	0	0	3	0	0	0	0	1	0	0	1	2	0	0	0	0	0	0	0	0	0	0	0	1	0	0	0	0	0	0	0	0	1	0	1	0	0	0	0	0	0	0	0
MAG146	1	0	0	0	0	4	0	1	2	1	4	0	0	3	2	0	1	2	0	0	0	0	0	0	0	0	0	0	0	0	0	0	0	0	0	0	0	0	0	0	0	0	0	0	0	0	0	0	0
MAG147	1	0	0	0	0	0	0	1	0	0	3	0	0	1	0	0	0	1	0	0	0	0	0	0	0	0	0	0	0	0	0	0	0	0	0	0	0	0	0	0	1	0	0	0	0	0	0	0	0
MAG148	0	0	0	0	0	0	0	0	0	1	0	0	0	1	0	0	0	1	0	0	0	0	0	0	0	0	0	0	0	0	0	0	0	0	0	0	0	0	0	0	0	0	0	0	0	0	0	0	0
MAG149	0	0	0	0	0	1	0	2	0	1	4	0	0	2	1	0	1	1	0	0	0	0	0	0	0	0	0	0	0	0	0	0	0	0	0	0	0	0	2	0	0	0	0	0	0	0	0	0	0
MAG15	0	0	0	0	0	1	0	0	4	1	0	0	0	0	2	0	0	0	0	0	0	1	0	0	0	0	0	1	0	1	1	0	0	0	2	0	0	0	0	0	0	1	0	0	0	0	0	4	1
MAG150	0	0	0	1	0	0	0	1	1	1	0	0	0	1	1	0	0	0	0	0	0	0	0	0	0	0	0	0	0	0	0	0	0	0	0	0	0	0	0	0	0	0	0	0	0	0	0	1	0
MAG151	0	0	0	0	0	0	0	1	4	0	1	0	0	2	0	0	2	1	0	0	0	0	0	0	0	0	0	0	0	0	0	0	0	0	0	0	0	0	0	0	0	0	0	0	0	0	0	0	0
MAG152	0	1	0	0	0	1	0	0	2	0	1	0	0	0	0	0	1	0	0	0	0	0	0	0	0	0	0	0	0	0	0	0	0	0	0	0	0	0	0	0	0	0	0	0	0	0	0	0	0
MAG153	2	0	0	0	0	0	0	0	1	0	0	0	0	1	0	0	0	0	0	0	0	0	0	0	0	0	0	0	0	1	0	0	0	0	0	0	0	0	0	0	0	0	0	0	0	0	0	0	0
MAG154	1	0	0	0	0	0	0	2	3	2	2	0	0	3	1	0	2	0	0	0	0	0	0	0	0	0	0	0	0	0	0	0	0	0	0	0	0	0	0	0	0	0	0	0	0	0	0	0	0
MAG155	0	0	0	0	0	0	0	1	4	0	2	0	0	2	0	0	3	1	0	0	0	0	0	0	0	0	0	0	0	0	0	0	0	0	0	0	0	0	0	0	0	0	0	0	0	0	0	0	0
MAG156	0	0	0	0	0	1	0	0	4	0	1	0	0	1	1	0	1	2	0	0	0	0	0	0	0	0	0	0	0	0	0	0	0	0	0	0	0	0	1	0	0	0	0	0	0	0	0	0	0
MAG157	2	0	0	1	0	2	0	1	1	0	1	0	0	0	0	0	1	1	0	0	0	0	0	0	0	0	0	0	0	0	0	0	0	0	0	0	0	0	0	0	0	0	0	0	0	0	0	0	0
MAG158	1	0	0	0	0	0	0	0	3	0	5	0	0	3	0	0	2	2	0	0	0	0	0	0	0	0	0	0	0	0	0	0	0	0	0	0	0	0	0	0	2	0	0	0	0	0	0	0	0
MAG159	0	0	0	0	0	2	0	0	5	0	4	0	0	2	0	0	1	1	0	0	0	0	0	0	0	0	0	0	0	0	0	0	0	0	0	0	0	0	1	0	0	0	0	0	0	0	0	0	1
MAG16	1	0	0	0	0	0	0	1	2	0	0	0	0	1	0	0	1	1	0	0	0	1	0	1	0	0	0	0	0	2	0	0	0	0	0	0	0	0	0	0	0	0	0	0	0	1	0	3	0
MAG161	0	0	0	0	0	0	0	3	2	1	2	0	0	0	0	0	1	0	0	0	0	0	0	0	0	0	0	0	0	0	0	0	0	0	0	0	0	0	0	0	0	0	0	0	0	0	0	0	0
MAG162	0	1	0	0	0	2	0	1	3	0	3	0	0	3	0	0	1	3	0	0	0	0	0	0	0	0	0	0	0	0	0	0	0	0	0	0	0	0	0	0	0	0	0	0	0	0	0	0	0
MAG163	1	0	0	1	0	0	0	1	2	0	2	0	0	2	0	0	1	0	0	0	0	0	0	0	0	0	0	0	0	0	0	0	0	0	0	0	0	0	0	0	0	0	0	0	0	0	0	0	0
MAG164	0	0	0	0	0	2	0	1	6	1	0	0	0	0	0	0	0	2	0	0	0	0	0	0	0	0	0	0	0	0	0	0	0	0	0	0	0	0	0	0	1	0	0	0	0	2	0	2	1
MAG165	0	1	0	0	0	1	0	1	2	0	2	0	0	0	0	0	2	0	0	0	0	0	0	0	0	0	0	0	0	0	0	0	0	0	0	0	0	0	0	0	0	0	0	0	0	0	0	0	0
MAG166	0	1	0	0	0	3	0	1	1	0	2	0	0	3	0	0	1	1	0	0	0	0	0	0	0	0	0	0	0	0	0	0	0	0	0	0	0	0	0	0	0	0	0	0	0	0	0	0	0
MAG167	0	0	0	0	0	1	0	1	1	1	3	0	0	0	1	0	1	3	0	0	0	0	0	0	0	0	0	0	0	0	0	0	0	0	0	0	0	0	1	0	0	0	0	0	0	0	0	1	0
MAG168	0	0	0	0	0	0	0	0	3	0	4	0	0	1	0	0	1	0	0	0	0	0	0	0	0	0	0	0	0	0	0	0	0	0	0	0	0	0	0	0	0	0	0	0	0	0	0	0	0
MAG169	1	0	0	0	0	0	0	1	0	1	0	0	0	1	1	0	0	0	0	0	0	0	0	0	0	0	0	0	0	0	0	0	0	0	0	0	0	0	1	0	0	0	0	0	0	0	0	0	1
MAG17	1	0	0	0	0	1	0	3	3	3	0	0	0	1	3	0	0	0	1	0	0	1	0	0	0	1	1	0	0	0	3	0	0	0	0	0	0	0	0	0	2	0	0	0	0	0	0	0	0
MAG170	0	1	0	0	0	0	0	1	4	0	1	0	0	2	0	0	1	1	0	0	0	0	0	0	0	0	0	0	0	0	0	0	0	0	0	0	0	0	0	0	0	0	0	0	0	0	0	0	0
MAG171	0	0	0	0	0	0	0	0	2	0	0	0	0	1	1	0	0	0	0	0	0	0	0	0	0	1	0	0	0	1	0	0	0	0	0	0	0	0	0	0	1	0	0	0	0	0	0	0	0
MAG172	0	1	0	1	0	1	0	1	3	0	6	0	0	4	0	0	2	0	0	0	0	0	0	0	0	0	0	0	0	0	0	0	0	0	0	0	0	0	0	0	0	0	0	0	0	0	0	0	0
MAG173	0	0	0	0	0	0	0	0	1	0	0	0	0	1	0	0	1	1	0	0	0	0	0	0	0	0	0	0	0	0	0	0	0	0	0	0	0	0	0	0	0	0	0	0	0	0	0	0	0
MAG174	1	0	0	0	0	1	0	2	5	0	4	0	0	1	1	0	4	0	0	0	0	0	0	0	0	0	0	0	0	0	0	0	0	0	0	0	0	0	0	0	0	0	0	0	0	0	0	0	0
MAG175	0	0	0	0	0	0	0	1	3	1	4	0	0	1	0	0	0	1	0	0	0	0	0	0	0	0	0	0	0	0	0	0	0	0	0	0	0	0	0	0	0	0	0	0	0	0	0	0	0
MAG176	2	0	0	0	0	1	0	1	8	0	0	0	0	0	1	0	0	3	0	0	0	0	0	0	0	0	0	0	1	2	0	0	1	0	1	0	0	0	0	0	0	0	0	0	0	0	0	3	0
MAG177	0	0	0	0	0	1	0	1	4	0	0	0	0	0	0	0	0	1	0	0	0	0	0	0	0	0	0	0	0	0	0	0	0	0	0	0	0	0	0	0	0	0	0	0	0	0	0	0	0
MAG178	1	0	0	0	0	1	0	1	0	0	0	1	0	0	0	0	0	1	0	0	0	0	0	0	0	0	0	0	0	0	0	0	0	0	0	0	0	0	0	0	0	0	0	0	0	0	0	0	0
MAG179	4	0	0	0	0	6	0	2	1	0	1	0	0	2	0	0	1	0	0	0	0	0	0	0	0	0	0	0	0	0	0	0	0	0	0	0	0	0	0	0	1	0	0	0	0	0	0	0	0
MAG18	1	0	0	0	0	0	0	0	3	0	0	0	0	0	0	0	0	0	0	0	0	0	0	0	0	0	0	0	0	0	0	0	0	0	0	0	0	0	0	0	0	0	0	1	0	0	0	2	0
MAG181	0	0	0	0	0	0	2	0	1	0	2	0	0	2	1	1	0	0	0	0	0	1	0	0	1	0	0	0	0	0	0	0	0	0	0	0	0	0	0	0	0	0	0	0	0	0	0	0	0
MAG182	0	0	0	0	0	3	0	1	1	1	1	0	0	2	0	0	2	1	0	0	0	0	0	0	0	0	0	0	0	0	0	0	0	0	0	0	0	0	0	0	0	0	0	0	0	0	0	0	0
MAG183	1	0	0	0	0	0	0	0	0	0	0	0	0	1	1	0	0	0	0	0	0	0	0	0	0	1	0	0	0	0	0	0	0	0	0	0	0	0	0	0	0	0	0	0	0	0	0	0	0
MAG184	0	0	0	0	0	2	0	1	7	2	2	0	0	0	3	0	0	0	0	0	0	0	0	0	0	0	0	0	0	0	0	0	0	0	0	0	0	0	0	0	1	0	0	0	0	3	0	4	0
MAG185	1	0	0	0	0	2	0	1	5	0	0	0	0	1	2	0	0	1	0	0	0	0	0	0	0	0	2	0	0	0	0	0	0	0	0	0	0	0	0	0	1	0	0	0	0	0	0	0	0
MAG186	0	0	0	0	0	0	0	0	4	1	3	0	0	2	0	0	0	2	0	0	0	0	0	0	0	0	0	0	0	0	0	0	0	0	0	0	0	0	0	0	0	0	0	0	0	0	0	0	0
MAG187	0	0	0	0	0	1	0	2	3	0	0	0	0	1	1	0	0	0	0	0	0	0	0	0	0	0	0	0	0	0	0	0	0	0	0	0	0	0	0	0	0	0	0	0	0	0	0	1	0
MAG188	1	0	0	0	0	0	0	0	0	0	0	0	0	1	0	0	0	0	0	0	0	0	0	0	0	0	0	1	0	1	0	0	0	0	0	0	0	0	0	0	0	0	0	0	0	0	0	0	0
MAG189	0	0	0	0	0	1	0	0	4	0	3	0	0	1	1	0	0	2	0	0	0	0	0	0	0	0	0	0	0	0	0	0	0	0	0	0	0	0	0	0	0	0	0	0	0	0	0	0	0
MAG19	0	1	0	0	0	1	0	2	5	0	0	0	0	1	0	0	1	1	0	0	0	0	0	0	0	0	0	0	0	0	0	0	0	0	0	0	0	0	0	0	0	0	0	0	0	0	0	0	0
MAG191	0	0	0	0	0	3	0	1	9	0	0	0	0	1	2	0	1	1	0	0	0	0	0	0	0	0	0	1	0	1	0	0	0	0	0	0	0	0	0	0	0	0	0	0	0	0	0	4	1
MAG192	1	0	0	0	0	0	0	1	1	0	2	0	0	4	0	0	0	0	0	0	0	0	0	0	0	0	0	0	0	0	0	0	0	0	0	0	0	0	0	0	0	0	0	0	0	0	0	0	0
MAG193	3	0	0	0	0	1	0	2	7	4	0	0	0	1	1	0	0	0	0	0	0	0	0	0	0	1	1	0	0	0	1	0	0	0	0	0	0	0	0	0	1	0	0	0	0	0	0	1	0
MAG194	1	0	0	0	0	0	0	0	0	0	0	0	0	0	0	0	0	0	0	0	0	0	0	0	0	0	0	0	0	0	0	0	0	0	1	0	0	0	2	0	1	0	0	0	0	0	0	0	0
MAG195	1	0	0	0	0	2	0	2	14	0	1	0	0	0	6	0	0	1	0	1	0	0	0	0	0	1	0	0	0	1	0	0	0	0	0	0	0	0	1	0	2	0	0	0	0	1	0	8	0
MAG196	0	0	0	1	0	2	0	1	7	0	0	0	0	0	1	0	1	1	0	0	0	0	0	1	0	0	0	0	0	0	0	0	0	0	0	0	0	0	0	0	0	0	0	0	0	1	0	3	0
MAG197	0	0	0	0	0	3	0	1	5	2	6	0	0	2	0	0	0	2	0	0	0	0	0	0	0	0	0	0	0	0	0	0	0	0	0	0	0	0	1	0	0	0	0	0	0	0	0	0	0
MAG198	0	0	0	0	0	1	0	1	3	0	0	0	0	1	1	0	0	0	0	0	0	1	0	1	0	0	0	0	0	1	0	0	0	0	0	0	0	0	0	0	0	0	0	0	0	3	1	2	2
MAG199	0	0	0	0	0	3	0	1	17	0	1	0	0	0	2	0	1	2	0	0	0	0	0	0	0	1	0	0	0	0	0	0	0	0	0	0	0	0	1	0	1	0	0	0	0	0	0	7	1
MAG20	0	1	0	0	0	1	0	1	3	0	1	0	0	2	0	0	2	2	0	0	0	0	0	0	0	0	0	0	0	0	0	0	0	0	0	0	0	0	0	0	0	0	0	0	0	0	0	0	0
MAG200	1	0	0	0	0	1	0	1	6	2	8	0	0	2	0	0	0	2	0	0	0	0	0	0	0	0	0	0	0	0	0	0	0	0	0	0	0	0	1	0	0	0	0	0	0	0	0	0	0
MAG201	1	0	0	0	0	2	0	0	1	2	1	0	0	1	0	0	1	1	0	0	0	0	0	0	0	0	0	0	0	0	0	0	0	0	0	0	0	0	1	0	0	0	0	0	0	0	0	0	0
MAG202	1	0	0	0	0	3	0	2	3	2	2	0	0	5	0	0	2	0	0	0	0	0	0	0	0	0	0	0	0	0	0	0	0	0	0	0	0	0	0	0	0	0	0	0	0	0	0	1	0
MAG203	0	0	0	0	0	0	0	0	0	0	1	0	0	1	1	0	0	0	0	0	0	0	0	0	0	0	0	0	0	1	0	0	0	0	0	0	0	0	0	0	0	0	0	2	0	0	0	1	1
MAG204	3	0	0	0	0	0	0	0	6	1	2	0	0	0	0	0	3	0	0	0	0	0	0	0	0	0	0	0	0	0	0	0	0	0	0	0	0	0	2	1	0	0	0	0	0	0	0	0	0
MAG205	0	0	0	0	0	1	0	0	0	1	0	0	0	1	0	0	0	0	0	0	0	0	0	0	0	0	0	0	0	0	0	0	0	0	1	0	0	0	0	0	0	0	0	0	0	0	0	1	0
MAG206	2	0	0	0	0	0	0	1	2	0	0	0	0	0	0	0	1	1	0	0	0	0	0	0	0	0	0	0	0	2	0	0	0	0	0	0	0	0	0	0	1	0	0	0	0	0	0	3	1
MAG207	0	0	0	0	0	1	0	1	2	0	2	0	0	1	1	0	0	2	0	0	0	0	0	0	0	0	0	0	0	0	0	0	0	0	0	0	0	0	0	0	0	0	0	0	0	0	0	0	0
MAG208	0	0	0	0	0	0	0	0	1	2	3	0	0	2	0	0	3	0	0	0	0	0	0	0	0	0	0	0	0	0	0	0	0	0	0	2	0	0	1	0	0	0	0	0	0	0	0	0	0
MAG209	3	0	0	1	0	2	0	1	8	0	1	0	0	0	1	0	0	1	0	0	0	0	0	0	0	1	0	0	0	0	0	0	0	0	0	0	0	0	0	0	1	0	0	0	0	1	0	6	0
MAG21	0	1	0	0	0	1	0	0	8	2	1	0	0	2	0	0	2	2	0	0	0	0	0	0	0	0	0	0	0	0	0	0	0	0	0	0	0	0	0	0	0	0	0	0	0	0	0	0	0
MAG210	1	1	0	0	0	0	0	0	3	2	5	0	0	4	0	0	3	2	0	0	0	0	0	0	0	0	0	0	0	0	0	0	0	0	0	0	0	0	0	0	3	0	0	0	0	0	0	0	0
MAG211	0	0	0	0	0	1	0	1	2	0	4	0	0	0	1	0	2	1	0	0	0	0	0	1	0	0	0	0	0	0	0	0	0	0	0	0	0	0	0	0	0	0	0	0	0	0	0	0	0
MAG212	1	0	0	0	0	0	0	1	4	1	3	0	0	1	2	0	2	0	0	0	0	0	0	0	0	0	0	0	0	0	0	0	0	0	0	0	0	0	0	0	0	0	0	0	0	0	1	0	0
MAG213	1	0	0	0	0	1	0	1	6	0	0	0	0	0	1	0	0	1	0	0	0	0	0	0	0	1	0	0	0	0	0	0	0	0	0	0	0	0	0	0	0	0	0	0	0	0	0	1	0
MAG214	0	0	0	0	0	0	0	0	3	1	6	0	0	1	1	0	2	1	0	0	0	0	0	0	0	0	0	0	0	0	0	0	1	1	0	1	0	0	0	0	0	0	0	0	0	0	0	1	0
MAG215	2	0	0	0	0	1	0	0	11	0	0	0	0	0	0	0	0	1	0	0	0	0	0	0	0	1	0	1	0	2	0	0	0	0	1	0	0	0	0	0	0	0	0	0	0	0	0	3	0
MAG216	0	0	0	0	0	3	0	0	3	0	2	0	0	2	0	0	1	1	0	0	0	0	0	0	0	0	0	0	0	0	0	0	0	0	0	0	0	0	0	0	0	0	0	0	0	0	0	0	0
MAG217	2	0	0	0	0	2	0	0	2	1	3	0	0	3	0	0	1	1	0	0	0	0	0	0	0	0	0	0	0	0	0	0	0	0	0	0	0	0	0	0	0	0	0	0	0	0	0	0	0
MAG218	1	0	0	0	0	0	0	0	1	0	0	0	0	0	1	0	0	0	0	0	0	0	0	0	0	0	0	0	0	0	0	0	0	1	0	0	0	0	0	0	0	0	0	1	0	1	0	3	0
MAG219	1	0	0	0	0	0	0	0	0	0	0	0	0	1	0	0	0	0	0	0	0	0	0	0	0	0	0	0	0	0	0	0	0	0	0	0	0	0	0	0	0	0	0	0	0	0	0	0	0
MAG22	0	0	0	0	0	0	0	2	2	1	1	0	0	1	2	0	2	0	0	0	0	0	0	0	0	0	0	0	0	0	0	0	0	0	0	0	0	0	1	0	1	0	0	0	0	0	0	0	0
MAG220	3	0	0	0	0	3	0	1	1	0	1	0	0	1	2	0	2	3	0	0	0	0	0	0	0	0	0	0	0	0	0	0	0	0	0	0	0	0	0	0	0	0	0	0	0	0	0	0	0
MAG221	1	0	0	0	0	0	0	1	1	2	0	0	0	0	0	0	1	1	0	0	0	1	0	0	0	0	0	0	0	2	1	1	2	0	1	0	0	0	0	0	0	0	0	0	0	1	0	2	0
MAG222	1	0	0	0	0	3	0	0	2	1	1	0	0	2	0	0	0	1	0	0	0	0	0	0	0	0	0	0	0	0	0	0	0	0	0	0	0	0	0	0	0	0	0	0	0	0	0	0	0
MAG223	3	0	0	0	0	2	0	2	4	1	2	0	0	2	1	0	2	5	0	0	0	0	0	0	0	0	0	0	0	0	0	0	0	0	0	0	0	0	0	0	0	0	0	0	0	0	1	0	0
MAG224	1	0	0	0	0	1	0	0	1	0	0	0	0	0	2	0	0	0	0	0	0	0	0	0	0	0	0	0	0	0	0	0	0	0	1	0	0	0	0	0	0	0	0	1	0	0	0	1	1
MAG225	1	0	0	0	0	2	0	0	1	0	1	0	0	2	1	0	2	1	0	0	0	0	0	0	0	0	0	0	0	0	0	0	0	0	0	0	0	0	0	0	0	0	0	0	0	0	0	0	0
MAG226	0	0	0	0	0	0	0	1	1	2	3	0	0	2	2	0	2	1	0	0	0	0	0	0	0	0	0	0	0	0	0	0	0	0	0	0	0	0	0	0	0	0	0	0	0	0	1	0	0
MAG227	5	0	0	0	0	1	0	1	11	0	2	0	0	1	3	0	0	0	0	0	0	0	0	0	0	1	0	0	0	0	0	0	0	0	0	0	0	0	0	0	1	0	0	0	0	2	0	7	1
MAG228	1	0	0	0	0	3	0	1	2	0	1	0	0	3	1	0	1	1	0	0	0	0	0	0	0	0	0	0	0	0	0	0	0	0	0	0	0	0	0	0	1	0	0	0	0	0	0	0	0
MAG229	3	0	0	1	0	1	0	0	0	0	0	0	0	1	0	0	0	0	0	0	0	0	0	0	0	1	0	1	0	1	0	0	0	0	0	0	0	0	0	0	0	0	0	0	0	0	0	0	0
MAG23	1	0	0	0	0	1	0	0	2	1	0	0	0	1	0	0	0	0	0	0	0	0	0	0	0	0	0	0	0	0	0	0	0	0	0	0	0	0	0	0	0	0	0	0	0	0	0	1	0
MAG231	1	0	0	0	0	2	0	2	3	0	7	0	0	3	0	0	1	1	0	0	0	0	0	0	0	0	0	0	0	0	0	0	0	0	0	0	0	0	0	0	0	0	0	0	0	0	0	0	0
MAG232	1	0	0	0	0	1	0	1	2	1	0	0	0	0	1	0	0	0	0	0	0	0	0	0	0	0	0	0	0	0	0	0	0	0	1	0	0	0	0	0	0	0	0	0	0	0	0	2	0
MAG233	2	0	0	0	0	0	0	0	3	0	2	0	0	2	0	0	0	1	0	0	0	0	0	0	0	0	0	0	0	0	0	0	0	0	0	0	0	0	0	0	1	0	0	0	0	0	0	0	0
MAG234	0	0	0	1	0	2	0	0	1	1	1	0	0	3	0	0	1	1	0	0	0	0	0	0	0	0	0	0	0	0	0	0	0	0	0	0	0	0	0	0	1	0	0	0	0	0	0	0	0
MAG235	1	0	0	0	0	0	0	1	0	0	1	0	0	4	0	0	4	0	0	0	0	0	0	0	0	0	0	0	0	0	1	0	0	0	0	0	0	0	0	0	0	0	0	0	0	0	0	0	0
MAG236	1	0	0	0	0	1	0	1	0	0	0	0	0	1	1	0	1	0	0	0	0	0	0	0	0	0	0	1	0	0	0	0	0	0	0	0	0	0	0	0	0	0	0	0	0	0	0	0	0
MAG24	1	0	0	0	0	2	0	1	3	0	0	0	0	1	0	0	0	0	0	0	0	0	0	0	0	1	0	0	0	0	0	0	0	0	0	0	0	0	1	0	0	0	0	0	0	0	0	2	0
MAG25	2	0	0	0	0	1	0	0	1	0	0	0	0	1	0	0	3	0	0	0	0	0	0	0	0	0	0	0	0	0	0	0	0	0	0	0	0	0	0	0	0	0	0	0	0	0	0	0	0
MAG27	0	0	0	0	0	0	0	0	2	0	1	0	0	1	1	0	1	0	0	0	0	0	1	0	0	0	0	0	0	1	0	0	0	1	0	0	0	0	0	0	0	0	0	0	0	0	0	0	0
MAG28	0	0	0	0	0	0	0	0	8	0	2	0	1	0	1	0	0	0	0	0	0	0	0	0	0	0	0	1	0	1	0	0	0	0	0	0	0	0	0	0	0	0	0	0	0	0	0	7	0
MAG29	1	0	0	0	0	1	0	1	8	0	3	0	0	1	1	0	0	2	0	0	0	0	0	0	0	0	0	0	0	0	0	0	0	0	0	0	0	0	0	0	0	0	0	0	0	0	0	0	0
MAG3	1	0	0	1	0	0	0	1	1	0	0	0	0	0	1	0	1	0	0	1	0	0	0	0	0	0	0	0	0	0	0	0	0	0	0	0	0	0	1	0	1	0	0	0	0	0	0	0	0
MAG30	0	0	0	0	0	0	0	1	3	4	1	0	0	0	0	0	0	1	0	0	0	0	0	0	0	0	0	0	0	0	0	0	0	0	0	0	0	0	1	0	0	0	0	0	0	0	0	0	0
MAG31	0	0	0	0	0	0	0	1	6	1	2	0	0	2	0	0	0	2	0	0	0	0	0	0	0	0	0	0	0	0	0	0	0	0	0	0	0	0	1	0	2	0	0	0	0	0	0	0	0
MAG32	1	0	0	0	0	2	0	1	12	0	1	0	0	0	2	0	0	1	0	0	0	0	0	0	0	0	0	0	0	0	0	0	0	0	0	0	1	0	0	0	0	0	0	0	0	0	0	4	1
MAG33	0	1	0	0	0	0	0	0	2	1	2	0	0	2	0	0	1	1	0	0	0	0	0	0	0	0	0	0	0	0	0	0	0	0	0	0	0	0	1	0	0	0	0	0	0	0	0	0	0
MAG34	0	1	0	0	0	2	0	1	2	1	2	0	0	3	0	0	0	1	0	0	0	0	0	0	0	0	0	0	0	0	0	0	0	0	0	0	0	0	1	0	0	0	0	0	0	0	0	0	0
MAG35	0	0	0	0	0	0	0	1	4	0	7	0	0	0	0	0	0	2	0	0	0	0	1	0	0	0	0	0	0	0	0	0	0	0	0	0	0	0	0	0	1	0	0	0	0	0	0	0	0
MAG36	0	0	0	0	0	0	0	1	6	0	0	0	0	0	1	0	0	1	0	0	0	0	0	0	0	0	0	0	0	1	0	0	0	0	0	0	0	0	0	0	0	0	0	0	0	0	0	2	1
MAG37	1	0	0	0	0	0	0	1	4	0	1	0	0	1	1	0	0	0	0	0	0	0	0	0	0	0	0	0	0	0	0	0	0	0	0	0	0	0	0	0	1	0	0	0	0	0	0	1	0
MAG38	0	0	0	1	0	0	0	1	2	2	3	0	0	2	0	0	0	1	0	0	0	0	0	1	0	0	0	0	0	0	0	0	0	0	0	0	0	0	0	0	0	0	0	0	0	0	0	0	0
MAG39	0	0	0	0	0	2	0	0	2	2	6	0	0	0	1	0	1	0	0	0	0	0	0	0	0	0	0	0	0	0	0	0	0	0	0	0	0	0	0	0	0	0	0	0	0	0	0	0	0
MAG40	5	0	0	1	0	3	0	2	5	0	0	0	0	1	2	0	0	0	0	0	0	1	0	0	0	0	2	0	0	0	0	0	0	0	0	0	0	0	0	0	1	0	0	0	0	1	0	1	0
MAG41	0	0	0	0	0	2	0	0	11	0	0	0	0	0	1	0	0	0	0	0	0	0	0	0	0	0	0	0	0	0	0	0	0	0	0	0	1	0	0	0	0	0	0	0	0	0	0	1	0
MAG43	1	0	0	0	0	0	0	1	1	1	2	0	0	0	0	0	0	1	0	0	0	0	0	0	0	0	0	0	0	0	0	0	0	0	0	0	0	0	0	0	1	0	0	0	0	0	0	0	0
MAG44	0	0	0	0	0	0	0	0	3	0	0	0	0	0	1	0	0	0	0	0	0	0	0	0	0	0	0	0	0	2	0	0	0	0	0	0	0	0	0	0	0	0	0	0	0	1	0	3	0
MAG45	2	0	0	0	0	3	0	1	6	6	2	0	0	1	0	0	2	0	0	0	0	0	0	0	0	0	0	0	0	0	0	0	0	0	0	0	0	0	2	0	0	0	0	0	0	0	0	0	0
MAG46	0	0	0	0	0	0	0	1	3	0	0	0	0	1	1	0	0	0	0	0	0	0	0	1	0	0	0	0	0	2	0	0	0	0	1	0	0	0	0	0	0	0	0	0	0	1	0	2	0
MAG47	0	0	0	0	0	0	0	0	1	0	0	0	0	0	0	0	1	0	0	0	0	0	0	3	0	0	0	0	0	0	0	0	0	0	0	0	0	0	1	0	0	0	0	0	0	0	0	0	0
MAG48	2	0	0	0	0	0	0	1	2	0	0	0	0	1	1	0	0	0	0	0	0	0	0	0	0	0	0	0	0	0	0	0	0	0	0	0	0	0	0	0	0	0	0	0	0	0	0	0	0
MAG49	0	0	0	0	0	0	0	1	4	0	2	0	0	3	0	0	1	0	0	0	0	0	0	0	0	0	0	0	0	1	0	0	0	0	0	0	0	0	0	0	0	0	0	0	0	0	0	0	0
MAG5	0	0	0	0	0	2	0	0	3	1	3	0	0	2	0	0	1	1	0	0	0	0	0	0	0	0	0	0	0	0	0	0	0	0	0	0	0	0	1	0	0	0	0	0	0	0	0	0	0
MAG50	1	1	0	0	0	3	0	1	3	0	3	0	0	2	0	0	2	1	0	0	0	0	0	0	0	0	0	0	0	0	0	0	0	0	0	0	0	0	0	0	0	0	0	0	0	0	0	0	0
MAG51	3	0	0	0	0	2	0	2	0	2	1	0	0	1	1	0	0	2	0	0	0	0	0	0	0	0	0	0	0	0	0	0	0	0	0	0	0	0	1	0	0	0	0	0	0	0	0	0	0
MAG52	2	0	0	0	0	0	0	0	3	0	1	0	0	0	1	0	1	1	0	0	0	0	0	0	0	0	0	0	0	0	0	0	0	0	0	0	0	0	1	0	0	0	0	0	0	0	1	1	0
MAG53	0	0	0	0	0	0	0	1	2	0	0	0	0	0	0	0	0	0	0	0	0	0	0	0	0	0	0	0	0	0	0	0	0	0	0	0	0	0	1	0	0	0	0	0	0	0	0	0	0
MAG54	5	0	0	0	0	1	0	1	2	0	0	0	0	0	1	1	0	0	0	0	0	0	0	0	0	1	0	0	0	0	0	0	0	0	0	0	0	0	0	0	2	0	0	0	0	0	0	0	0
MAG55	3	0	1	0	0	1	0	0	0	0	0	0	0	0	0	0	1	0	0	0	0	0	0	0	0	0	0	0	0	0	0	0	0	0	0	0	0	0	1	0	0	0	0	0	0	0	0	4	0
MAG56	0	1	0	0	0	1	0	1	2	0	2	0	0	1	0	0	1	0	0	0	0	0	0	0	0	0	0	0	0	0	0	0	0	0	0	0	0	0	2	0	0	0	0	0	0	0	0	0	0
MAG57	1	0	0	0	0	0	0	1	2	0	1	0	0	1	0	0	0	0	0	0	0	0	0	0	0	0	0	0	0	1	0	0	0	0	0	0	0	0	1	0	0	0	0	0	0	0	0	0	0
MAG58	1	0	0	0	0	0	0	0	1	0	0	0	0	0	0	0	1	0	0	0	0	0	0	0	0	0	0	0	0	0	0	0	0	0	0	0	0	0	0	0	0	0	0	0	0	0	0	0	0
MAG59	3	0	0	0	0	0	0	1	7	4	9	0	0	2	0	0	0	1	0	0	0	0	0	0	0	0	0	0	0	0	0	0	0	0	0	0	0	0	0	0	0	0	0	0	0	0	0	0	0
MAG6	1	0	0	0	0	1	0	1	0	0	2	0	0	1	1	0	2	0	0	0	0	0	0	0	0	0	0	0	0	0	0	0	0	0	0	0	0	0	0	0	0	0	0	0	0	0	0	0	0
MAG60	0	0	0	0	0	0	0	1	2	2	3	0	0	2	0	0	0	2	0	0	0	0	0	1	0	0	0	0	0	0	0	0	0	0	0	0	0	0	0	0	0	0	0	0	0	0	0	0	0
MAG61	1	0	0	0	0	1	0	1	6	0	2	0	0	3	0	0	1	0	0	0	0	0	0	0	0	0	0	0	0	0	0	0	0	0	0	0	0	0	0	0	0	0	0	0	0	0	0	0	0
MAG62	1	0	0	0	0	0	0	1	1	2	2	0	0	1	0	0	1	0	0	0	0	0	0	0	0	0	0	0	0	0	0	0	0	0	0	0	0	0	0	0	1	0	0	0	0	0	0	0	0
MAG63	0	1	0	0	0	4	0	1	1	3	3	0	0	2	0	0	2	1	0	0	0	0	0	0	0	0	0	0	0	0	0	0	0	0	0	0	0	0	2	0	0	0	0	0	0	0	0	0	0
MAG64	4	0	0	0	0	0	0	0	2	0	8	0	0	3	0	0	2	0	0	0	0	0	0	0	0	0	0	0	0	0	0	0	0	0	0	0	0	1	0	0	0	0	0	0	0	0	0	0	0
MAG65	2	0	0	0	0	1	0	2	3	1	4	0	0	2	1	0	3	2	0	0	0	0	0	0	0	0	0	0	0	1	0	0	0	0	0	0	0	0	0	0	1	0	0	0	0	0	0	0	0
MAG66	2	0	0	0	0	0	0	0	1	1	1	0	0	0	0	0	0	0	0	0	0	0	0	0	0	1	0	0	0	0	0	0	0	0	0	0	0	0	0	0	0	0	0	0	0	0	0	0	0
MAG67	1	0	0	0	0	0	0	2	2	0	2	0	0	1	0	0	4	1	0	0	0	0	0	0	0	0	0	0	0	0	0	0	0	0	0	0	0	0	0	0	0	0	0	0	0	0	0	0	0
MAG68	0	0	0	0	0	0	0	0	3	0	0	0	0	0	0	0	1	0	0	0	0	0	0	0	0	0	0	0	0	0	0	0	0	0	0	0	0	0	0	0	0	0	0	0	0	0	0	0	0
MAG69	1	0	0	0	0	2	0	1	1	0	4	0	0	3	0	0	1	1	0	0	0	0	0	0	0	0	0	0	0	0	0	0	0	0	0	0	0	0	0	0	0	0	0	0	0	0	0	0	0
MAG7	2	0	0	0	0	1	0	1	6	0	0	0	0	0	1	0	1	0	0	0	0	0	0	0	0	0	0	0	1	1	0	0	0	0	0	0	0	0	0	0	0	0	0	0	0	0	0	2	0
MAG70	2	0	0	0	0	0	0	2	1	1	2	0	0	0	0	0	0	1	0	0	0	0	0	0	0	1	0	0	0	0	0	0	0	1	0	0	0	0	0	0	0	0	0	0	0	0	0	0	0
MAG71	1	0	0	0	0	1	0	1	2	0	1	0	0	2	0	0	1	1	0	0	0	0	0	0	0	0	0	0	0	0	0	0	0	0	0	0	0	0	0	0	0	0	0	0	0	0	0	0	0
MAG72	1	0	0	0	0	2	0	0	1	1	2	0	0	1	0	0	0	2	0	0	1	0	0	1	0	0	0	0	0	0	0	0	0	0	0	0	0	0	0	1	0	0	0	0	0	0	0	0	0
MAG73	1	0	0	0	0	0	0	1	5	0	0	0	0	1	2	0	2	1	0	0	0	0	0	0	0	0	0	0	0	0	0	0	0	0	0	0	1	0	0	0	0	0	0	0	0	0	0	0	0
MAG75	2	0	0	0	0	2	0	2	18	0	2	0	1	0	4	0	0	2	0	0	0	0	0	2	0	0	0	0	0	2	0	0	0	0	0	0	1	0	2	0	3	0	0	0	0	1	0	4	2
MAG76	1	0	0	0	0	1	0	0	8	0	0	0	0	0	2	0	0	0	0	0	0	0	0	0	0	0	0	0	0	1	0	0	0	0	0	0	0	0	0	0	1	0	0	0	0	0	0	1	0
MAG77	0	0	0	0	0	0	0	1	0	0	2	0	0	2	0	0	1	3	0	0	0	0	0	0	0	0	0	0	0	0	0	0	0	0	0	0	0	0	0	0	0	0	0	0	0	0	0	0	0
MAG78	1	0	0	1	0	0	0	2	2	2	1	0	0	0	2	0	0	0	0	0	0	0	0	0	0	0	0	0	0	3	0	0	0	0	1	0	0	0	0	0	0	0	0	1	0	2	0	2	0
MAG79	1	0	0	0	0	0	0	1	4	0	5	0	0	0	0	0	2	3	0	0	0	0	0	0	0	0	0	0	0	0	0	0	0	0	0	0	0	0	0	0	0	0	0	0	0	0	0	0	0
MAG8	1	0	0	0	0	1	0	0	0	0	2	0	0	0	1	0	1	0	0	0	0	0	0	0	0	0	0	0	0	0	0	0	0	0	0	0	0	0	0	0	1	0	0	0	0	0	0	0	0
MAG80	1	0	0	0	0	2	0	0	3	1	4	0	0	2	2	0	2	2	0	0	0	0	0	0	0	0	0	0	0	0	0	0	0	0	0	0	0	0	0	0	0	0	0	0	0	0	0	0	0
MAG81	2	0	0	0	0	0	0	1	1	1	1	0	0	0	0	0	0	0	0	0	0	0	0	0	0	0	0	0	0	0	0	0	0	0	0	0	0	0	0	0	1	0	0	0	0	0	0	0	0
MAG83	0	0	0	0	0	0	0	0	3	0	3	0	0	3	1	0	1	2	0	0	0	0	0	0	0	0	0	0	0	0	0	0	0	0	0	0	0	0	0	0	0	0	0	0	0	0	0	0	0
MAG84	2	0	0	0	0	0	0	1	1	0	1	0	0	1	1	0	1	0	0	0	0	0	0	0	0	0	0	0	0	1	0	0	0	0	0	0	0	0	0	0	0	0	0	0	0	0	0	0	0
MAG85	4	0	0	0	0	0	0	0	1	0	0	0	0	1	2	0	0	0	0	0	0	0	0	0	0	1	0	0	0	1	0	0	0	0	0	0	0	0	0	0	0	0	0	0	0	0	0	0	0
MAG86	2	0	0	0	0	0	0	0	1	0	0	0	0	1	0	0	1	0	0	0	0	0	0	0	0	1	0	0	0	0	0	0	0	0	1	0	0	0	0	0	0	0	0	0	0	0	0	0	1
MAG87	1	0	0	0	0	3	0	1	9	1	0	1	0	0	2	0	0	1	0	0	0	0	0	0	0	1	0	0	0	0	0	0	0	0	2	0	0	0	0	0	0	0	0	0	0	0	0	2	0
MAG88	0	0	0	0	0	0	0	2	7	1	0	0	0	0	2	0	0	0	0	0	0	0	0	1	0	0	0	1	0	3	0	0	0	0	1	0	0	0	0	0	0	1	0	0	0	0	0	5	0
MAG89	0	0	0	0	0	3	0	2	3	1	2	0	0	3	0	0	2	2	0	0	0	0	0	0	0	0	0	0	0	0	0	0	0	0	0	0	0	0	2	0	0	0	0	0	0	0	1	0	0
MAG9	1	0	0	0	0	0	0	1	0	1	2	0	0	1	0	0	2	1	0	0	0	0	0	0	0	0	0	0	0	0	0	0	0	0	0	0	0	0	0	0	1	0	0	0	0	0	0	0	0
MAG90	1	0	0	0	0	0	0	1	2	0	0	0	0	0	1	0	0	0	0	0	0	0	0	0	0	0	0	0	0	2	0	0	0	0	1	0	0	0	0	0	0	0	0	0	0	0	0	2	1
MAG91	2	0	0	0	0	1	0	1	1	0	1	0	0	0	1	0	0	0	0	0	0	0	0	0	0	0	0	0	0	0	0	0	0	0	0	0	0	0	1	0	0	0	0	0	0	0	0	0	0
MAG92	2	0	0	0	0	0	0	0	7	0	3	0	0	2	0	0	0	0	0	0	0	0	1	0	0	0	0	0	0	0	0	0	0	0	0	0	0	0	1	0	0	0	0	0	0	0	0	0	0
MAG93	2	0	0	0	0	2	0	1	6	0	0	0	1	1	1	0	0	0	0	0	0	0	0	0	0	0	0	0	0	1	0	0	0	0	0	0	0	0	0	0	0	0	0	0	0	1	0	3	1
MAG94	1	0	0	0	0	1	0	0	0	0	0	0	0	1	0	0	0	0	0	0	0	0	0	0	0	0	0	1	0	0	0	0	0	0	0	0	0	0	0	0	0	0	0	0	0	0	0	0	0
MAG95	3	0	0	1	0	2	0	1	4	3	0	0	0	1	3	0	0	0	0	0	0	0	0	0	0	0	1	0	0	0	1	0	0	0	0	0	0	0	0	0	0	0	0	0	0	0	1	0	0
MAG96	0	0	0	1	0	3	0	1	1	0	2	0	0	3	0	0	0	0	0	0	0	0	0	0	0	0	0	0	0	0	0	0	0	0	0	0	0	0	0	0	0	0	0	0	0	0	0	0	0
MAG98	0	0	0	0	0	0	0	1	2	2	2	0	0	1	0	0	1	1	0	0	0	0	0	0	0	0	0	0	0	0	0	0	0	0	0	0	0	0	0	0	0	0	0	0	0	0	0	0	0
MAG99	0	0	0	0	0	1	0	0	4	2	2	0	0	2	1	0	0	2	0	0	0	0	0	0	0	0	0	0	0	0	0	0	0	0	0	0	0	0	0	0	0	0	0	0	0	0	0	0	0
[truncated: 345 more columns]

## Sheet: Table S3
Table S3 The count of inorganic nitrogen cycling genes in each MAG
MAG	nasB	nirA	narB	nasA	nirK	nosZ	norC	norB	nirS	narG	narH	narI	napA	napB	nirB	nirD	nrfA	nrfH
MAG100	0	1	1	0	0	0	0	0	2	0	0	0	0	0	1	0	0	0
MAG104	0	3	1	0	0	0	0	0	1	0	0	0	0	0	0	0	0	0
MAG105	0	0	0	0	0	0	1	1	0	0	0	0	0	0	0	0	0	0
MAG107	0	1	0	0	0	0	0	0	0	0	0	0	0	0	0	0	0	0
MAG109	0	0	0	0	0	0	0	0	0	0	0	0	0	0	0	1	0	0
MAG11	0	0	0	0	0	1	0	0	0	0	0	0	0	0	0	1	0	0
MAG110	0	1	1	0	0	0	0	0	1	0	0	0	0	0	0	0	0	0
MAG113	0	1	1	0	2	0	0	0	0	0	0	0	0	0	0	0	0	0
MAG114	0	0	1	1	0	0	0	0	1	0	0	0	0	0	1	0	0	0
MAG115	0	2	1	0	1	0	0	0	0	0	0	0	0	0	0	0	0	0
MAG116	0	1	1	0	0	0	0	0	2	0	0	0	0	0	0	0	0	0
MAG117	0	1	1	0	0	0	0	0	1	0	0	0	0	0	0	0	0	0
MAG118	0	1	0	0	0	0	0	0	0	0	0	0	0	0	0	0	0	0
MAG119	0	2	1	0	0	0	0	0	1	0	0	0	0	0	0	0	0	0
MAG12	0	1	1	0	0	2	0	0	1	0	0	0	0	0	0	0	0	0
MAG120	0	0	0	0	0	0	1	1	0	2	0	0	0	0	0	0	0	0
MAG121	0	1	2	0	1	0	0	0	0	0	0	0	0	0	0	0	0	0
MAG124	0	1	1	0	2	0	0	0	0	0	0	0	0	0	0	0	0	0
MAG126	0	0	0	0	0	0	0	0	0	0	2	0	0	0	1	0	0	1
MAG127	0	0	0	0	0	0	0	0	1	0	0	0	0	0	0	0	0	0
MAG132	0	3	1	0	0	0	0	0	2	0	0	0	0	0	0	0	0	0
MAG134	0	1	0	0	0	1	0	0	0	0	0	0	0	0	0	0	0	0
MAG135	0	1	0	0	0	0	0	0	0	0	0	0	0	0	0	0	0	0
MAG138	0	1	0	0	0	0	0	0	0	0	0	0	0	0	0	0	0	0
MAG142	1	1	1	0	0	0	0	0	2	0	0	0	0	0	0	0	0	0
MAG144	0	1	1	0	0	0	0	0	2	0	0	0	0	0	0	0	0	0
MAG146	0	1	1	0	0	0	0	0	1	0	0	0	0	0	0	0	0	0
MAG149	0	0	0	0	0	0	1	0	0	1	0	0	0	0	0	0	0	0
MAG15	0	0	0	0	0	0	0	0	0	0	1	0	0	0	0	0	0	0
MAG151	1	1	1	0	0	0	0	0	1	0	0	0	0	0	0	0	0	0
MAG152	0	2	1	0	0	0	0	0	1	0	0	0	0	0	0	0	0	0
MAG153	0	0	0	0	0	0	0	0	0	0	0	0	0	0	0	1	0	0
MAG155	0	1	0	0	0	0	1	1	1	1	0	0	0	0	0	0	0	0
MAG156	0	1	1	0	0	0	0	0	1	0	0	0	0	0	0	0	0	0
MAG158	0	2	0	0	0	0	2	1	1	1	0	0	0	0	0	0	0	0
MAG16	0	0	0	2	0	0	0	0	0	0	0	0	0	0	0	0	0	0
MAG162	0	3	1	0	0	0	0	0	2	0	0	0	0	0	0	0	0	0
MAG163	0	1	1	0	0	0	0	0	1	0	0	0	0	0	0	0	0	0
MAG164	0	2	1	0	1	0	0	0	0	0	0	0	0	0	0	0	0	0
MAG165	0	1	1	0	0	0	0	0	2	0	0	0	0	0	0	0	0	0
MAG166	0	2	2	0	0	0	0	0	2	0	0	0	0	0	0	0	0	0
MAG167	0	1	2	0	0	0	1	1	1	1	0	0	0	0	0	0	0	0
MAG170	0	0	0	0	0	0	1	0	0	0	0	0	0	0	0	0	0	0
MAG171	0	0	0	0	0	0	0	0	0	0	1	0	0	0	0	0	0	0
MAG172	0	3	2	0	0	0	2	1	2	1	1	1	0	0	0	3	1	0
MAG173	0	0	0	0	0	0	1	1	0	2	1	1	1	1	0	1	1	0
MAG174	0	2	1	0	0	0	0	0	1	0	0	0	0	0	0	0	0	0
MAG176	0	1	1	0	1	0	0	0	0	0	0	0	0	0	0	0	0	0
MAG179	0	1	0	0	0	1	0	0	0	0	0	0	0	0	0	0	0	0
MAG182	0	2	1	0	0	0	0	0	2	0	0	0	0	0	0	0	0	0
MAG19	0	1	1	0	0	0	0	0	2	0	0	0	0	0	0	0	0	0
MAG192	0	1	1	0	0	0	0	0	2	0	0	0	0	0	0	0	0	0
MAG194	0	0	0	0	1	0	0	0	0	0	0	0	0	0	0	0	0	0
MAG196	0	1	1	0	0	0	0	0	0	0	0	0	0	0	0	0	0	0
MAG199	0	1	1	0	1	0	0	0	0	0	0	0	0	0	0	0	0	0
MAG200	0	0	0	0	0	0	1	0	0	0	0	0	0	0	0	0	0	0
MAG201	0	0	0	0	0	0	1	2	0	1	0	0	0	0	0	0	0	0
MAG202	0	0	0	0	0	0	0	0	2	0	0	0	0	0	0	0	0	0
MAG204	0	2	1	0	0	0	3	1	0	0	0	0	0	0	0	0	0	0
MAG206	0	0	0	1	0	1	0	0	0	0	0	0	0	0	0	0	0	0
MAG207	0	2	1	0	0	0	0	0	2	0	0	0	0	0	0	0	0	0
MAG208	0	2	1	0	0	0	1	0	2	0	0	0	0	0	0	0	0	0
MAG209	0	1	1	0	1	0	0	0	0	0	0	0	0	0	0	0	0	0
MAG21	0	0	0	0	0	0	0	1	0	1	0	0	0	0	0	0	0	0
MAG210	0	3	1	0	0	0	2	2	1	1	0	0	0	0	0	0	0	0
MAG211	0	1	0	0	0	0	0	0	0	0	0	0	0	0	0	0	0	0
MAG212	0	3	0	0	0	0	0	0	1	0	0	0	0	0	0	0	0	0
MAG215	0	0	1	0	0	0	0	0	0	0	1	0	0	0	0	0	0	0
MAG216	0	1	0	0	0	0	2	1	0	1	0	0	0	0	0	0	0	0
MAG220	0	1	1	0	0	0	0	0	1	0	0	0	0	0	0	0	0	0
MAG221	0	0	0	2	0	0	0	0	0	0	0	0	0	0	0	0	0	0
MAG222	0	1	1	0	0	0	0	0	1	0	0	0	0	0	0	0	0	0
MAG223	0	2	1	0	0	1	1	1	1	1	1	1	0	0	0	2	0	0
MAG225	0	0	0	0	0	1	2	1	0	1	1	1	0	0	0	1	0	0
MAG226	0	1	1	0	0	0	1	1	1	0	0	0	0	0	0	0	0	0
MAG227	0	1	1	0	2	0	0	0	0	0	0	0	0	0	0	0	0	0
MAG228	0	1	0	0	0	0	0	0	0	0	0	0	0	0	0	0	0	0
MAG231	0	0	0	0	0	0	0	0	1	0	0	0	0	0	0	0	0	0
MAG233	1	1	1	0	0	1	1	1	1	1	0	0	0	0	0	2	0	0
MAG234	0	2	1	0	0	0	0	0	2	1	0	1	0	0	0	1	1	0
MAG235	0	1	1	0	0	0	2	1	1	1	1	1	0	0	0	2	1	0
MAG27	0	1	0	0	0	0	0	0	1	0	0	0	2	1	0	0	0	0
MAG3	0	0	0	0	0	0	0	0	0	0	1	0	0	0	0	0	0	0
MAG31	1	3	1	0	0	0	0	0	1	0	0	0	0	0	0	0	0	0
MAG32	0	0	0	0	0	0	0	0	0	0	1	0	0	0	0	0	0	0
MAG33	0	1	1	0	0	0	1	0	1	0	0	0	0	0	0	1	0	0
MAG34	0	0	0	0	0	0	0	0	1	0	0	0	0	0	0	0	0	0
MAG35	0	0	1	0	0	0	0	0	1	0	0	0	0	0	0	0	0	0
MAG39	0	0	0	0	0	0	1	1	0	1	0	0	0	0	0	1	0	0
MAG40	0	1	1	0	1	0	0	0	0	0	0	0	0	0	0	0	0	0
MAG41	0	0	0	0	0	0	0	0	0	0	1	0	0	0	0	0	0	0
MAG44	0	0	0	0	1	0	0	0	0	0	0	0	0	0	0	0	0	0
MAG45	0	0	0	0	0	0	2	1	0	0	0	0	0	0	0	0	0	0
MAG47	0	0	0	0	0	0	0	0	0	0	1	0	1	1	1	0	0	1
MAG48	0	1	0	0	0	0	0	0	0	0	0	0	0	0	0	0	0	0
MAG5	0	0	0	0	0	0	1	1	1	2	0	0	0	0	0	0	0	0
MAG50	0	2	1	0	0	0	1	1	2	1	0	0	0	0	0	1	0	0
MAG51	0	1	0	1	0	0	0	1	2	0	0	0	0	0	0	0	0	0
MAG52	0	1	1	0	1	0	0	0	0	0	0	0	0	0	0	0	0	0
MAG54	0	0	0	0	0	0	0	0	0	0	0	0	0	0	0	2	0	0
MAG55	0	0	0	0	0	0	0	0	0	0	1	0	0	0	1	0	0	1
MAG56	0	0	0	0	0	0	0	0	1	0	0	0	0	0	0	0	0	0
MAG58	0	0	0	0	0	1	0	0	0	0	0	0	0	0	0	1	0	0
MAG59	0	0	0	0	0	0	1	1	0	2	0	0	0	0	0	0	0	0
MAG61	0	1	0	1	0	0	0	0	1	0	0	0	0	0	0	0	0	0
MAG63	0	1	1	0	0	0	0	0	1	0	0	0	0	0	0	0	0	0
MAG64	0	1	1	0	0	0	0	0	0	0	0	0	0	0	0	0	0	0
MAG67	0	0	0	0	0	0	4	2	0	1	0	0	0	0	0	0	1	0
MAG69	0	1	1	0	0	0	0	0	1	0	0	0	0	0	0	0	0	0
MAG71	0	2	1	0	0	0	1	1	1	1	0	0	0	0	0	0	0	0
MAG72	0	2	1	0	0	1	0	0	1	0	0	0	0	0	0	2	0	0
MAG73	0	2	1	0	0	0	0	0	1	0	0	0	0	0	0	0	0	0
MAG77	0	1	1	0	0	0	0	0	1	0	0	0	0	0	0	0	0	0
MAG79	0	1	1	0	0	0	1	1	2	1	0	0	0	0	0	2	0	0
MAG8	0	1	1	0	0	0	0	0	0	0	0	0	0	0	0	0	0	0
MAG80	0	2	0	0	0	0	2	3	0	1	1	1	0	0	0	3	1	0
MAG83	0	0	0	0	0	0	0	0	0	0	0	0	0	0	0	1	0	0
MAG87	0	2	1	0	3	0	0	0	0	0	0	0	0	0	0	0	0	0
MAG88	0	0	0	0	0	0	0	0	0	0	1	0	0	0	0	0	0	0
MAG89	0	1	1	0	0	0	1	0	1	0	0	0	0	0	0	0	0	0
MAG9	0	0	0	0	0	1	1	1	0	0	1	1	0	0	0	1	0	0
MAG90	0	0	0	0	0	0	0	0	0	0	1	0	0	0	0	0	0	0
MAG92	0	0	0	0	0	1	0	0	0	0	0	0	0	0	0	0	0	0
MAG96	0	0	0	0	0	0	0	0	1	0	0	0	0	0	0	0	0	0
MAG98	0	1	0	0	0	0	0	0	1	0	0	0	0	0	0	0	0	0
MAG99	0	1	1	0	0	0	0	0	2	0	0	0	0	0	0	0	0	0
